# Supplementary material for: Harnessing strong aromatic conjugation in low-dimensional perovskite heterojunctions for high-performance photovoltaic devices
Source: Nat Commun. 2024 Mar 29;15:2753. doi: 10.1038/s41467-024-47112-y (PMC10980693; doi:10.1038/s41467-024-47112-y)
Supplement: Supplementary file 4 — Source Data [file 41467_2024_47112_MOESM4_ESM.xlsx]

## Sheet: Figure 1c
MV pDOS		MVPb2I6 pDOS
-9.84269	22.446	-9.84269	22.6975
-9.82669	41.9203	-9.82669	42.3807
-9.81069	46.9201	-9.81069	47.4099
-9.79469	37.3352	-9.79469	37.6694
-9.77869	29.6505	-9.77869	29.8315
-9.76269	26.9502	-9.76269	27.0553
-9.74669	20.9304	-9.74669	20.9939
-9.73069	11.0937	-9.73069	11.1229
-9.71469	3.64862	-9.71469	3.65714
-9.69869	0.70277	-9.69869	0.70425
-9.68269	0.07613	-9.68269	0.07627
-9.66669	0.00452	-9.66669	0.00453
-9.65069	0.00015	-9.65069	0.00015
-9.63469	0	-9.63469	0
-9.61869	0	-9.61869	0
-9.60269	0	-9.60269	0
-9.58669	0	-9.58669	0
-9.57069	0	-9.57069	0
-9.55469	0	-9.55469	0
-9.53869	0	-9.53869	0
-9.52269	0	-9.52269	0
-9.50669	0	-9.50669	0
-9.49069	0	-9.49069	0
-9.47469	0	-9.47469	0
-9.45869	0	-9.45869	0
-9.44269	0	-9.44269	0
-9.42669	0	-9.42669	0
-9.41069	1e-05	-9.41069	1e-05
-9.39469	0.00069	-9.39469	0.00069
-9.37869	0.02361	-9.37869	0.02361
-9.36269	0.43176	-9.36269	0.43176
-9.34669	4.19908	-9.34669	4.19908
-9.33069	21.7239	-9.33069	21.7239
-9.31469	59.7844	-9.31469	59.7844
-9.29869	87.5083	-9.29869	87.5083
-9.28269	68.111	-9.28269	68.111
-9.26669	28.1804	-9.26669	28.1804
-9.25069	6.19525	-9.25069	6.19525
-9.23469	0.72335	-9.23469	0.72335
-9.21869	0.04483	-9.21869	0.04483
-9.20269	0.00147	-9.20269	0.00147
-9.18669	3e-05	-9.18669	3e-05
-9.17069	0	-9.17069	0
-9.15469	0	-9.15469	0
-9.13869	0	-9.13869	0
-9.12269	1e-05	-9.12269	1e-05
-9.10669	0.00052	-9.10669	0.00053
-9.09069	0.01347	-9.09069	0.01352
-9.07469	0.18872	-9.07469	0.18948
-9.05869	1.46659	-9.05869	1.47295
-9.04269	6.47709	-9.04269	6.50737
-9.02669	16.6983	-9.02669	16.7818
-9.01069	25.7531	-9.01069	25.8884
-8.99469	25.0824	-8.99469	25.2154
-8.97869	20.6901	-8.97869	20.7907
-8.96269	26.0795	-8.96269	26.1921
-8.94669	40.2692	-8.94669	40.4456
-8.93069	47.7671	-8.93069	47.9839
-8.91469	36.7866	-8.91469	36.9552
-8.89869	16.9535	-8.89869	17.0306
-8.88269	4.46512	-8.88269	4.48512
-8.86669	0.65568	-8.86669	0.65858
-8.85069	0.05293	-8.85069	0.05316
-8.83469	0.00233	-8.83469	0.00234
-8.81869	6e-05	-8.81869	6e-05
-8.80269	0	-8.80269	0
-8.78669	0	-8.78669	0
-8.77069	0	-8.77069	0
-8.75469	0	-8.75469	0
-8.73869	0	-8.73869	0
-8.72269	0	-8.72269	0
-8.70669	0	-8.70669	0
-8.69069	0	-8.69069	0
-8.67469	0	-8.67469	0
-8.65869	0	-8.65869	0
-8.64269	0	-8.64269	0
-8.62669	0	-8.62669	0
-8.61069	0	-8.61069	0
-8.59469	0	-8.59469	0
-8.57869	0	-8.57869	0
-8.56269	0	-8.56269	0
-8.54669	0	-8.54669	0
-8.53069	0	-8.53069	0
-8.51469	0	-8.51469	0
-8.49869	0	-8.49869	0
-8.48269	1e-05	-8.48269	1e-05
-8.46669	0.00071	-8.46669	0.00072
-8.45069	0.02157	-8.45069	0.02175
-8.43469	0.34985	-8.43469	0.3529
-8.41869	3.04358	-8.41869	3.06993
-8.40269	14.3568	-8.40269	14.4795
-8.38669	37.6151	-8.38669	37.9276
-8.37069	57.9516	-8.37069	58.4006
-8.35469	59.431	-8.35469	59.8228
-8.33869	47.7407	-8.33869	47.9859
-8.32269	30.593	-8.32269	30.7253
-8.30669	13.4616	-8.30669	13.5193
-8.29069	3.5715	-8.29069	3.58797
-8.27469	0.53736	-8.27469	0.54005
-8.25869	0.04466	-8.25869	0.0449
-8.24269	0.00202	-8.24269	0.00203
-8.22669	5e-05	-8.22669	5e-05
-8.21069	0.0001	-8.21069	0.0001
-8.19469	0.00469	-8.19469	0.0047
-8.17869	0.11615	-8.17869	0.11636
-8.16269	1.53252	-8.16269	1.53526
-8.14669	10.7824	-8.14669	10.8013
-8.13069	40.4586	-8.13069	40.5278
-8.11469	80.9661	-8.11469	81.1017
-8.09869	86.405	-8.09869	86.5468
-8.08269	49.1586	-8.08269	49.2377
-8.06669	14.9044	-8.06669	14.9279
-8.05069	2.40695	-8.05069	2.41067
-8.03469	0.20693	-8.03469	0.20724
-8.01869	0.00946	-8.01869	0.00948
-8.00269	0.00023	-8.00269	0.00023
-7.98669	8e-05	-7.98669	9e-05
-7.97069	0.0029	-7.97069	0.00303
-7.95469	0.05658	-7.95469	0.05906
-7.93869	0.59761	-7.93869	0.62368
-7.92269	3.49901	-7.92269	3.64931
-7.90669	12.0711	-7.90669	12.5695
-7.89069	28.3766	-7.89069	29.4497
-7.87469	54.7632	-7.87469	56.5964
-7.85869	86.4033	-7.85869	89.0514
-7.84269	95.6287	-7.84269	98.413
-7.82669	71.2791	-7.82669	73.2295
-7.81069	40.8308	-7.81069	41.8298
-7.79469	20.272	-7.79469	20.7175
-7.77869	7.83621	-7.77869	8.09344
-7.76269	2.94455	-7.76269	3.56502
-7.74669	3.83501	-7.74669	5.67983
-7.73069	6.91626	-7.73069	10.4919
-7.71469	9.46043	-7.71469	14.5605
-7.69869	11.1371	-7.69869	17.6061
-7.68269	11.9886	-7.68269	19.7232
-7.66669	12.3398	-7.66669	21.7095
-7.65069	14.3784	-7.65069	27.5081
-7.63469	18.0236	-7.63469	36.391
-7.61869	20.3771	-7.61869	43.185
-7.60269	22.7881	-7.60269	51.2697
-7.58669	27.5249	-7.58669	61.015
-7.57069	30.0115	-7.57069	59.2174
-7.55469	26.7829	-7.55469	45.4426
-7.53869	21.1878	-7.53869	34.4857
-7.52269	14.8919	-7.52269	32.1166
-7.50669	8.30913	-7.50669	35.8477
-7.49069	4.07884	-7.49069	36.0474
-7.47469	4.1856	-7.47469	28.0416
-7.45869	10.801	-7.45869	28.6114
-7.44269	24.5221	-7.44269	48.7869
-7.42669	43.4635	-7.42669	78.6768
-7.41069	61.0821	-7.41069	99.4678
-7.39469	61.2095	-7.39469	92.0765
-7.37869	43.5091	-7.37869	65.9825
-7.36269	25.707	-7.36269	43.6505
-7.34669	13.6588	-7.34669	28.5541
-7.33069	7.20382	-7.33069	25.4852
-7.31469	5.59563	-7.31469	31.9151
-7.29869	4.99887	-7.29869	29.6118
-7.28269	7.04271	-7.28269	19.9701
-7.26669	18.2449	-7.26669	22.4809
-7.25069	34.7576	-7.25069	36.8816
-7.23469	41.5814	-7.23469	44.324
-7.21869	38.6756	-7.21869	42.242
-7.20269	37.8599	-7.20269	41.7255
-7.18669	35.9511	-7.18669	39.2221
-7.17069	24.2459	-7.17069	26.1839
-7.15469	9.74608	-7.15469	10.4683
-7.13869	2.18194	-7.13869	2.33871
-7.12269	0.26505	-7.12269	0.28403
-7.10669	0.01729	-7.10669	0.01854
-7.09069	0.0006	-7.09069	0.00065
-7.07469	1e-05	-7.07469	1e-05
-7.05869	0	-7.05869	0
-7.04269	0	-7.04269	0
-7.02669	0	-7.02669	0
-7.01069	0	-7.01069	0
-6.99469	0	-6.99469	0
-6.97869	0	-6.97869	0
-6.96269	3e-05	-6.96269	3e-05
-6.94669	0.00159	-6.94669	0.0016
-6.93069	0.03895	-6.93069	0.03911
-6.91469	0.50909	-6.91469	0.51113
-6.89869	3.59504	-6.89869	3.60895
-6.88269	14.034	-6.88269	14.0851
-6.86669	31.9881	-6.86669	32.0918
-6.85069	47.9071	-6.85069	48.034
-6.83469	55.7943	-6.83469	55.916
-6.81869	53.8431	-6.81869	53.9672
-6.80269	38.3119	-6.80269	38.4213
-6.78669	17.4543	-6.78669	17.5149
-6.77069	4.68272	-6.77069	4.7014
-6.75469	0.70899	-6.75469	0.7121
-6.73869	0.05922	-6.73869	0.0595
-6.72269	0.00269	-6.72269	0.00271
-6.70669	7e-05	-6.70669	7e-05
-6.69069	0	-6.69069	0
-6.67469	0	-6.67469	0
-6.65869	0	-6.65869	0
-6.64269	0	-6.64269	0
-6.62669	0	-6.62669	0
-6.61069	0	-6.61069	0
-6.59469	0	-6.59469	0
-6.57869	0	-6.57869	0
-6.56269	0	-6.56269	0
-6.54669	0	-6.54669	0
-6.53069	0	-6.53069	0
-6.51469	0	-6.51469	0
-6.49869	0	-6.49869	0
-6.48269	0	-6.48269	0
-6.46669	0	-6.46669	0
-6.45069	0	-6.45069	0
-6.43469	0	-6.43469	0
-6.41869	0	-6.41869	0
-6.40269	0	-6.40269	0
-6.38669	0	-6.38669	0
-6.37069	0	-6.37069	0
-6.35469	0	-6.35469	0
-6.33869	0	-6.33869	0
-6.32269	0	-6.32269	0
-6.30669	0	-6.30669	0
-6.29069	0	-6.29069	0
-6.27469	0	-6.27469	0
-6.25869	0	-6.25869	0
-6.24269	0	-6.24269	0
-6.22669	0	-6.22669	0
-6.21069	0	-6.21069	0
-6.19469	0	-6.19469	0
-6.17869	0	-6.17869	0
-6.16269	4e-05	-6.16269	4e-05
-6.14669	0.00156	-6.14669	0.00157
-6.13069	0.03286	-6.13069	0.03306
-6.11469	0.38106	-6.11469	0.38325
-6.09869	2.50509	-6.09869	2.5185
-6.08269	9.75544	-6.08269	9.80113
-6.06669	23.9507	-6.06669	24.039
-6.05069	40.3927	-6.05069	40.4929
-6.03469	52.7845	-6.03469	52.8574
-6.01869	59.2251	-6.01869	59.2732
-6.00269	55.6533	-6.00269	55.7051
-5.98669	41.0077	-5.98669	41.0764
-5.97069	27.5246	-5.97069	27.611
-5.95469	26.6358	-5.95469	26.7567
-5.93869	32.2617	-5.93869	32.417
-5.92269	33.4061	-5.92269	33.5469
-5.90669	39.995	-5.90669	40.1081
-5.89069	59.7059	-5.89069	59.8461
-5.87469	70.0555	-5.87469	70.2423
-5.85869	54.4704	-5.85869	54.6414
-5.84269	28.6381	-5.84269	28.7377
-5.82669	15.3448	-5.82669	15.3949
-5.81069	16.5805	-5.81069	16.6266
-5.79469	18.9928	-5.79469	19.0456
-5.77869	18.9508	-5.77869	19.0319
-5.76269	25.4566	-5.76269	25.6598
-5.74669	37.9582	-5.74669	38.3471
-5.73069	42.6465	-5.73069	43.1023
-5.71469	37.0326	-5.71469	37.3963
-5.69869	31.8607	-5.69869	32.1114
-5.68269	31.5289	-5.68269	31.7138
-5.66669	31.9588	-5.66669	32.1051
-5.65069	29.3206	-5.65069	29.437
-5.63469	27.8908	-5.63469	28.0168
-5.61869	39.465	-5.61869	39.6904
-5.60269	62.4589	-5.60269	62.819
-5.58669	72.9826	-5.58669	73.3649
-5.57069	56.4866	-5.57069	56.7494
-5.55469	27.4906	-5.55469	27.6056
-5.53869	8.22781	-5.53869	8.25944
-5.52269	3.89349	-5.52269	3.90923
-5.50669	12.0187	-5.50669	12.0765
-5.49069	30.5913	-5.49069	30.7575
-5.47469	45.0872	-5.47469	45.3615
-5.45869	39.6286	-5.45869	39.8957
-5.44269	22.9562	-5.44269	23.1225
-5.42669	11.6357	-5.42669	11.7199
-5.41069	7.91682	-5.41069	7.97029
-5.39469	7.48132	-5.39469	7.53004
-5.37869	8.25274	-5.37869	8.30663
-5.36269	9.82907	-5.36269	9.89378
-5.34669	10.8234	-5.34669	10.8949
-5.33069	8.82452	-5.33069	8.8828
-5.31469	4.53456	-5.31469	4.56451
-5.29869	1.35041	-5.29869	1.35934
-5.28269	0.22383	-5.28269	0.22531
-5.26669	0.02023	-5.26669	0.02037
-5.25069	0.001	-5.25069	0.001
-5.23469	0.00055	-5.23469	0.00055
-5.21869	0.01569	-5.21869	0.01572
-5.20269	0.25115	-5.20269	0.25151
-5.18669	2.17152	-5.18669	2.17434
-5.17069	10.3545	-5.17069	10.3661
-5.15469	28.6411	-5.15469	28.666
-5.13869	51.0816	-5.13869	51.1101
-5.12269	66.8249	-5.12269	66.842
-5.10669	64.9534	-5.10669	64.9588
-5.09069	41.6616	-5.09069	41.6625
-5.07469	15.7815	-5.07469	15.7816
-5.05869	3.33425	-5.05869	3.33425
-5.04269	0.38301	-5.04269	0.38301
-5.02669	0.02363	-5.02669	0.02363
-5.01069	0.00078	-5.01069	0.00078
-4.99469	1e-05	-4.99469	1e-05
-4.97869	0	-4.97869	0
-4.96269	0	-4.96269	0
-4.94669	0	-4.94669	0
-4.93069	0	-4.93069	0
-4.91469	0	-4.91469	0
-4.89869	0	-4.89869	0
-4.88269	5e-05	-4.88269	5e-05
-4.86669	0.00256	-4.86669	0.00256
-4.85069	0.06444	-4.85069	0.06446
-4.83469	0.87815	-4.83469	0.87841
-4.81869	6.51366	-4.81869	6.51595
-4.80269	26.5853	-4.80269	26.5968
-4.78669	60.796	-4.78669	60.8299
-4.77069	80.3131	-4.77069	80.3734
-4.75469	64.2542	-4.75469	64.3207
-4.73869	32.9145	-4.73869	32.9604
-4.72269	11.141	-4.72269	11.1606
-4.70669	2.43869	-4.70669	2.44365
-4.69069	0.32607	-4.69069	0.32679
-4.67469	0.02521	-4.67469	0.02526
-4.65869	0.00109	-4.65869	0.00109
-4.64269	3e-05	-4.64269	3e-05
-4.62669	0	-4.62669	0
-4.61069	0	-4.61069	0
-4.59469	0	-4.59469	0
-4.57869	0	-4.57869	0
-4.56269	0	-4.56269	0
-4.54669	0	-4.54669	0
-4.53069	2e-05	-4.53069	2e-05
-4.51469	0.00073	-4.51469	0.00073
-4.49869	0.01647	-4.49869	0.01659
-4.48269	0.20219	-4.48269	0.20365
-4.46669	1.35879	-4.46669	1.36889
-4.45069	5.10483	-4.45069	5.14458
-4.43469	11.2267	-4.43469	11.3213
-4.41869	16.3448	-4.41869	16.5021
-4.40269	21.4804	-4.40269	21.7251
-4.38669	33.6966	-4.38669	34.1199
-4.37069	48.6305	-4.37069	49.2559
-4.35469	46.4842	-4.35469	47.0853
-4.33869	25.8329	-4.33869	26.168
-4.32269	7.9803	-4.32269	8.0842
-4.30669	1.34519	-4.30669	1.36277
-4.29069	0.1226	-4.29069	0.12421
-4.27469	0.00601	-4.27469	0.00609
-4.25869	0.00016	-4.25869	0.00016
-4.24269	0	-4.24269	0
-4.22669	0	-4.22669	0
-4.21069	0	-4.21069	0
-4.19469	0	-4.19469	0
-4.17869	0	-4.17869	0
-4.16269	0	-4.16269	0
-4.14669	0	-4.14669	0
-4.13069	0	-4.13069	0
-4.11469	0	-4.11469	0
-4.09869	0	-4.09869	0
-4.08269	0	-4.08269	0
-4.06669	0	-4.06669	0
-4.05069	0	-4.05069	0
-4.03469	0	-4.03469	0
-4.01869	0	-4.01869	0
-4.00269	0	-4.00269	0
-3.98669	0	-3.98669	0
-3.97069	0	-3.97069	0
-3.95469	0	-3.95469	0
-3.93869	0	-3.93869	0
-3.92269	0	-3.92269	0
-3.90669	0	-3.90669	0
-3.89069	0	-3.89069	0
-3.87469	0	-3.87469	0
-3.85869	0	-3.85869	0
-3.84269	0	-3.84269	0
-3.82669	0	-3.82669	0
-3.81069	0	-3.81069	0
-3.79469	0	-3.79469	0
-3.77869	0	-3.77869	0
-3.76269	0	-3.76269	0
-3.74669	0	-3.74669	0
-3.73069	0	-3.73069	0
-3.71469	0	-3.71469	0
-3.69869	0	-3.69869	0
-3.68269	0	-3.68269	0
-3.66669	0	-3.66669	0
-3.65069	0	-3.65069	0
-3.63469	0	-3.63469	0
-3.61869	0	-3.61869	0
-3.60269	0	-3.60269	0
-3.58669	0	-3.58669	0
-3.57069	0	-3.57069	0
-3.55469	0	-3.55469	0
-3.53869	0	-3.53869	0
-3.52269	0	-3.52269	0
-3.50669	1e-05	-3.50669	1e-05
-3.49069	0.00033	-3.49069	0.00047
-3.47469	0.00832	-3.47469	0.01182
-3.45869	0.11722	-3.45869	0.16679
-3.44269	0.94107	-3.44269	1.34727
-3.42669	4.37836	-3.42669	6.35725
-3.41069	12.068	-3.41069	17.962
-3.39469	20.3441	-3.39469	31.319
-3.37869	21.9957	-3.37869	35.1552
-3.36269	16.5315	-3.36269	27.9725
-3.34669	10.3479	-3.34669	20.4163
-3.33069	7.58809	-3.33069	18.4106
-3.31469	8.15115	-3.31469	19.6853
-3.29869	12.2638	-3.29869	24.7441
-3.28269	18.3682	-3.28269	31.9062
-3.26669	20.1484	-3.26669	31.4349
-3.25069	15.4349	-3.25069	21.9105
-3.23469	10.4708	-3.23469	14.221
-3.21869	11.3543	-3.21869	16.29
-3.20269	15.7571	-3.20269	23.0334
-3.18669	16.9262	-3.18669	24.3702
-3.17069	14.5607	-3.17069	20.7433
-3.15469	11.6861	-3.15469	16.9056
-3.13869	8.21615	-3.13869	12.2747
-3.12269	5.55363	-3.12269	8.83766
-3.10669	6.43495	-3.10669	11.2993
-3.09069	8.83654	-3.09069	17.0945
-3.07469	8.1691	-3.07469	17.6795
-3.05869	4.47049	-3.05869	10.9053
-3.04269	1.43832	-3.04269	3.87277
-3.02669	0.71888	-3.02669	1.29724
-3.01069	3.2601	-3.01069	3.866
-2.99469	11.9999	-2.99469	14.0604
-2.97869	24.5521	-2.97869	28.8046
-2.96269	29.2958	-2.96269	34.4597
-2.94669	23.6691	-2.94669	27.9953
-2.93069	17.5916	-2.93069	21.0206
-2.91469	15.3058	-2.91469	18.4815
-2.89869	14.5945	-2.89869	17.6713
-2.88269	13.2548	-2.88269	15.9329
-2.86669	9.93168	-2.86669	11.7925
-2.85069	5.29918	-2.85069	6.28104
-2.83469	1.91644	-2.83469	2.87904
-2.81869	1.10256	-2.81869	4.87789
-2.80269	2.24357	-2.80269	14.0567
-2.78669	3.78195	-2.78669	26.5764
-2.77069	4.16188	-2.77069	33.0844
-2.75469	3.4304	-2.75469	30.2894
-2.73869	2.82088	-2.73869	25.476
-2.72269	3.0341	-2.72269	25.7155
-2.70669	3.65448	-2.70669	29.6505
-2.69069	4.34327	-2.69069	35.5875
-2.67469	5.00197	-2.67469	41.7679
-2.65869	5.20379	-2.65869	41.9702
-2.64269	5.30714	-2.64269	37.7847
-2.62669	5.73926	-2.62669	35.5494
-2.61069	5.40677	-2.61069	31.7311
-2.59469	3.99307	-2.59469	24.8847
-2.57869	2.92165	-2.57869	21.8185
-2.56269	2.68027	-2.56269	22.9191
-2.54669	2.53261	-2.54669	22.928
-2.53069	2.41346	-2.53069	22.9812
-2.51469	2.6579	-2.51469	26.0892
-2.49869	2.68064	-2.49869	26.2634
-2.48269	2.08311	-2.48269	19.8496
-2.46669	1.45039	-2.46669	13.9468
-2.45069	1.27983	-2.45069	15.1984
-2.43469	1.46148	-2.43469	21.8907
-2.41869	1.51806	-2.41869	25.0365
-2.40269	1.33749	-2.40269	21.6209
-2.38669	1.38356	-2.38669	20.102
-2.37069	1.73435	-2.37069	23.8831
-2.35469	1.85525	-2.35469	26.1412
-2.33869	1.60058	-2.33869	23.4083
-2.32269	1.51164	-2.32269	21.7356
-2.30669	1.70017	-2.30669	23.8955
-2.29069	1.68724	-2.29069	24.8674
-2.27469	1.40846	-2.27469	23.0361
-2.25869	1.10412	-2.25869	19.9049
-2.24269	0.86374	-2.24269	16.02
-2.22669	0.70447	-2.22669	12.2924
-2.21069	0.6136	-2.21069	9.38403
-2.19469	0.58984	-2.19469	7.77815
-2.17869	0.59254	-2.17869	7.17702
-2.16269	0.51222	-2.16269	6.44571
-2.14669	0.36574	-2.14669	5.78528
-2.13069	0.2905	-2.13069	6.07513
-2.11469	0.30281	-2.11469	6.66276
-2.09869	0.32616	-2.09869	6.79016
-2.08269	0.34869	-2.08269	7.17307
-2.06669	0.43637	-2.06669	9.59772
-2.05069	0.64092	-2.05069	15.1788
-2.03469	0.83317	-2.03469	20.2879
-2.01869	0.77709	-2.01869	18.8711
-2.00269	0.49324	-2.00269	11.813
-1.98669	0.2711	-1.98669	6.43663
-1.97069	0.30962	-1.97069	7.43209
-1.95469	0.52917	-1.95469	12.7408
-1.93869	0.71504	-1.93869	17.1416
-1.92269	0.77642	-1.92269	18.5837
-1.90669	0.77604	-1.90669	18.9509
-1.89069	0.75902	-1.89069	19.2868
-1.87469	0.69129	-1.87469	18.0295
-1.85869	0.54197	-1.85869	14.0234
-1.84269	0.39412	-1.84269	9.71767
-1.82669	0.38826	-1.82669	9.03398
-1.81069	0.53667	-1.81069	12.2805
-1.79469	0.73378	-1.79469	16.6356
-1.77869	0.9874	-1.77869	22.0082
-1.76269	1.32098	-1.76269	29.7683
-1.74669	1.50212	-1.74669	36.5367
-1.73069	1.41642	-1.73069	38.9061
-1.71469	1.2104	-1.71469	36.7039
-1.69869	0.98633	-1.69869	31.519
-1.68269	0.69487	-1.68269	22.9558
-1.66669	0.42868	-1.66669	14.4484
-1.65069	0.45125	-1.65069	14.3011
-1.63469	0.81329	-1.63469	24.0968
-1.61869	1.23333	-1.61869	35.6805
-1.60269	1.31059	-1.60269	37.6839
-1.58669	0.95449	-1.58669	27.5135
-1.57069	0.50805	-1.57069	14.7787
-1.55469	0.30042	-1.55469	8.77233
-1.53869	0.37352	-1.53869	10.5699
-1.52269	0.63595	-1.52269	17.1679
-1.50669	0.92237	-1.50669	24.2833
-1.49069	1.02805	-1.49069	28.5174
-1.47469	0.94831	-1.47469	30.1718
-1.45869	0.86367	-1.45869	30.7143
-1.44269	0.79889	-1.44269	28.7427
-1.42669	0.76299	-1.42669	26.2964
-1.41069	0.82977	-1.41069	28.1945
-1.39469	0.87076	-1.39469	31.4462
-1.37869	0.78941	-1.37869	31.0794
-1.36269	0.70656	-1.36269	27.9541
-1.34669	0.58969	-1.34669	21.5736
-1.33069	0.39147	-1.33069	13.2592
-1.31469	0.24878	-1.31469	8.07741
-1.29869	0.26093	-1.29869	8.71049
-1.28269	0.42797	-1.28269	15.7209
-1.26669	0.58991	-1.26669	24.1946
-1.25069	0.57949	-1.25069	26.6889
-1.23469	0.45438	-1.23469	23.4882
-1.21869	0.353	-1.21869	20.1369
-1.20269	0.37424	-1.20269	20.9905
-1.18669	0.55481	-1.18669	26.4772
-1.17069	0.73391	-1.17069	30.0745
-1.15469	0.71673	-1.15469	27.0892
-1.13869	0.60909	-1.13869	23.1561
-1.12269	0.64369	-1.12269	25.2613
-1.10669	0.78586	-1.10669	30.0797
-1.09069	0.86915	-1.09069	31.1658
-1.07469	0.90015	-1.07469	30.9562
-1.05869	0.92631	-1.05869	33.1977
-1.04269	0.94919	-1.04269	37.3661
-1.02669	0.98688	-1.02669	41.6976
-1.01069	0.99757	-1.01069	42.6558
-0.99469	0.98438	-0.99469	41.3376
-0.97869	0.98322	-0.97869	41.5288
-0.96269	0.94973	-0.96269	42.8493
-0.94669	0.84938	-0.94669	44.0887
-0.93069	0.69973	-0.93069	43.8394
-0.91469	0.57224	-0.91469	41.9052
-0.89869	0.50452	-0.89869	38.4057
-0.88269	0.46942	-0.88269	33.0474
-0.86669	0.44228	-0.86669	28.5883
-0.85069	0.41683	-0.85069	27.6343
-0.83469	0.40041	-0.83469	29.255
-0.81869	0.43686	-0.81869	32.5608
-0.80269	0.5199	-0.80269	36.2
-0.78669	0.54894	-0.78669	36.4654
-0.77069	0.50783	-0.77069	34.0161
-0.75469	0.52394	-0.75469	36.2763
-0.73869	0.58612	-0.73869	41.4974
-0.72269	0.5228	-0.72269	38.2029
-0.70669	0.32918	-0.70669	25.6193
-0.69069	0.15178	-0.69069	13.0264
-0.67469	0.06907	-0.67469	6.51593
-0.65869	0.07562	-0.65869	6.49554
-0.64269	0.1623	-0.64269	12.1528
-0.62669	0.28195	-0.62669	19.9241
-0.61069	0.32259	-0.61069	22.1351
-0.59469	0.26298	-0.59469	18.0678
-0.57869	0.18547	-0.57869	14.0664
-0.56269	0.12566	-0.56269	11.6792
-0.54669	0.07446	-0.54669	8.4441
-0.53069	0.03904	-0.53069	5.2451
-0.51469	0.0464	-0.51469	7.06869
-0.49869	0.10127	-0.49869	15.5635
-0.48269	0.14447	-0.48269	22.1937
-0.46669	0.11499	-0.46669	17.8607
-0.45069	0.05045	-0.45069	8.03116
-0.43469	0.01214	-0.43469	2.00737
-0.41869	0.00159	-0.41869	0.27686
-0.40269	0.00011	-0.40269	0.0209
-0.38669	0	-0.38669	0.00094
-0.37069	2e-05	-0.37069	0.00276
-0.35469	0.0003	-0.35469	0.0491
-0.33869	0.00282	-0.33869	0.47747
-0.32269	0.01438	-0.32269	2.54942
-0.30669	0.04045	-0.30669	7.61722
-0.29069	0.06408	-0.29069	13.1723
-0.27469	0.05921	-0.27469	14.2287
-0.25869	0.03382	-0.25869	11.6661
-0.24269	0.01319	-0.24269	9.76582
-0.22669	0.00396	-0.22669	8.16989
-0.21069	0.00093	-0.21069	5.02645
-0.19469	0.00015	-0.19469	1.88376
-0.17869	2e-05	-0.17869	0.39968
-0.16269	0	-0.16269	0.04657
-0.14669	0	-0.14669	0.00294
-0.13069	0	-0.13069	0.0001
-0.11469	0	-0.11469	0
-0.09869	0	-0.09869	0
-0.08269	0	-0.08269	0
-0.06669	0	-0.06669	0
-0.05069	0	-0.05069	0
-0.03469	0	-0.03469	0
-0.01869	0	-0.01869	0
-0.00269	0	-0.00269	0
0.01331	0	0.01331	0
0.02931	0	0.02931	0
0.04531	0	0.04531	0
0.06131	0	0.06131	0
0.07731	0	0.07731	0
0.09331	0	0.09331	0
0.10931	0	0.10931	0
0.12531	0	0.12531	0
0.14131	0	0.14131	0
0.15731	0	0.15731	0
0.17331	0	0.17331	0
0.18931	0	0.18931	0
0.20531	0	0.20531	0
0.22131	0	0.22131	0
0.23731	0	0.23731	0
0.25331	0	0.25331	0
0.26931	0	0.26931	0
0.28531	0	0.28531	0
0.30131	0	0.30131	0
0.31731	0	0.31731	0
0.33331	0	0.33331	0
0.34931	0	0.34931	0
0.36531	0	0.36531	0
0.38131	0	0.38131	0
0.39731	0	0.39731	0
0.41331	0	0.41331	0
0.42931	0	0.42931	0
0.44531	0	0.44531	0
0.46131	1e-05	0.46131	1e-05
0.47731	0.00057	0.47731	0.0006
0.49331	0.01478	0.49331	0.01558
0.50931	0.2059	0.50931	0.21698
0.52531	1.56045	0.52531	1.64353
0.54131	6.52038	0.54131	6.86319
0.55731	15.3959	0.55731	16.1915
0.57331	21.7772	0.57331	22.8708
0.58931	21.523	0.58931	22.553
0.60531	20.0042	0.60531	20.9217
0.62131	21.8189	0.62131	22.8393
0.63731	26.1018	0.63731	27.3989
0.65331	27.2411	0.65331	28.6691
0.66931	19.563	0.66931	20.6214
0.68531	7.5321	0.68531	8.02853
0.70131	5.70668	0.70131	6.10703
0.71731	5.00899	0.71731	5.27262
0.73331	3.74159	0.73331	4.01889
0.74931	3.2585	0.74931	3.5
0.76531	2.793	0.76531	3
0.78131	2.5137	0.78131	2.7
0.79731	2.3275	0.79731	2.5
0.81331	1.862	0.81331	2
0.82931	1.5827	0.82931	1.7
0.84531	1.3965	0.84531	1.5
0.86131	1.0241	0.86131	1.1
0.87731	0.7448	0.87731	0.8
0.89331	0.5586	0.89331	0.6
0.90931	0.3724	0.90931	0.4
0.92531	0.2793	0.92531	0.3
0.94131	0.1862	0.94131	0.2
0.95731	0.0931	0.95731	0.1
0.97331	0.04655	0.97331	0.05
0.98931	0.01862	0.98931	0.02
1.00531	0.00931	1.00531	0.01
1.02131	0	1.02131	0
1.03731	0	1.03731	0
1.05331	0	1.05331	0
1.06931	0	1.06931	0
1.08531	0	1.08531	0
1.10131	0	1.10131	0
1.11731	0	1.11731	0
1.13331	0	1.13331	0
1.14931	0	1.14931	0
1.16531	0	1.16531	0
1.18131	0	1.18131	0
1.19731	0	1.19731	0
1.21331	0	1.21331	0
1.22931	0	1.22931	0
1.24531	0	1.24531	0
1.26131	0	1.26131	0
1.27731	0	1.27731	0
1.29331	0	1.29331	0
1.30931	0	1.30931	0
1.32531	0	1.32531	0
1.34131	0	1.34131	0
1.35731	0	1.35731	0
1.37331	0	1.37331	0
1.38931	0	1.38931	0
1.40531	0	1.40531	0
1.42131	0	1.42131	0
1.43731	0	1.43731	0
1.45331	0	1.45331	0
1.46931	0	1.46931	0
1.48531	0	1.48531	0
1.50131	0	1.50131	0
1.51731	0	1.51731	0
1.53331	0	1.53331	0
1.54931	0	1.54931	0
1.56531	0	1.56531	0
1.58131	0	1.58131	0
1.59731	0	1.59731	0
1.61331	0	1.61331	0
1.62931	0.009	1.62931	0.01
1.64531	0.018	1.64531	0.02
1.66131	0.045	1.66131	0.05
1.67731	0.09	1.67731	0.1
1.69331	0.18	1.69331	0.2
1.70931	0.36	1.70931	0.4
1.72531	0.54	1.72531	0.6
1.74131	0.72	1.74131	0.8
1.75731	0.9	1.75731	1
1.77331	1.08	1.77331	1.2
1.78931	1.65184	1.78931	1.50204
1.80531	1.83578	1.80531	2.03975
1.82131	2.18224	1.82131	2.42471
1.83731	2.6	1.83731	2.8
1.85331	2.7	1.85331	3
1.86931	3.6	1.86931	4
1.88531	4.5	1.88531	5
1.90131	5.4	1.90131	6
1.91731	5.86589	1.91731	6.51765
1.93331	7.55284	1.93331	8.39204
1.94931	9.92764	1.94931	15.9804
1.96531	12.5003	1.96531	17.8594
1.98131	9.83818	1.98131	13.4786
1.99731	10.1019	1.99731	12.5605
2.01331	14.8063	2.01331	17.6321
2.02931	15.5982	2.02931	18.5584
2.04531	10.7001	2.04531	12.9495
2.06131	7.76229	2.06131	9.88163
2.07731	8.43338	2.07731	11.3506
2.09331	9.00321	2.09331	12.9517
2.10931	8.17212	2.10931	13.2626
2.12531	6.73227	2.12531	13.3944
2.14131	5.77974	2.14131	15.2261
2.15731	5.82742	2.15731	20.1884
2.17331	6.78321	2.17331	26.9762
2.18931	8.30811	2.18931	32.5691
2.20531	9.39927	2.20531	34.5201
2.22131	9.57267	2.22131	33.1912
2.23731	9.41622	2.23731	30.3304
2.25331	9.27332	2.25331	25.9027
2.26931	11.9006	2.26931	26.0619
2.28531	18.609	2.28531	33.0091
2.30131	24.252	2.30131	37.5433
2.31731	23.9985	2.31731	34.7126
2.33331	21.4748	2.33331	31.6957
2.34931	20.8307	2.34931	33.69
2.36531	19.1549	2.36531	33.9822
2.38131	15.4042	2.38131	28.7814
2.39731	12.301	2.39731	22.4706
2.41331	12.5542	2.41331	21.1748
2.42931	16.9528	2.42931	27.5695
2.44531	22.9317	2.44531	37.6244
2.46131	25.934	2.46131	44.0918
2.47731	23.3273	2.47731	41.544
2.49331	17.2759	2.49331	31.236
2.50931	13.2181	2.50931	22.883
2.52531	12.4376	2.52531	20.6685
2.54131	10.6845	2.54131	17.6528
2.55731	6.20168	2.55731	10.2627
2.57331	2.14064	2.57331	3.54238
2.58931	0.41664	2.58931	0.68859
2.60531	0.04458	2.60531	0.07356
2.62131	0.00259	2.62131	0.00426
2.63731	8e-05	2.63731	0.00013
2.65331	0	2.65331	0
2.66931	0	2.66931	0
2.68531	3e-05	2.68531	0.00016
2.70131	0.00092	2.70131	0.00522
2.71731	0.01599	2.71731	0.09059
2.73331	0.14854	2.73331	0.83854
2.74931	0.74485	2.74931	4.17975
2.76531	2.06566	2.76531	11.4492
2.78131	3.35505	2.78131	18.0951
2.79731	3.58186	2.79731	18.3064
2.81331	2.85928	2.81331	13.592
2.82931	1.69797	2.82931	7.62074
2.84531	0.65927	2.84531	2.86884
2.86131	0.15019	2.86131	0.64382
2.87731	0.01903	2.87731	0.08095
2.89331	0.00131	2.89331	0.00555
2.90931	5e-05	2.90931	0.0002
2.92531	0	2.92531	0
2.94131	0	2.94131	0
2.95731	0	2.95731	0
2.97331	0	2.97331	0
2.98931	0	2.98931	2e-05
3.00531	4e-05	3.00531	0.00074
3.02131	0.00105	3.02131	0.0186
3.03731	0.01396	3.03731	0.24977
3.05331	0.10007	3.05331	1.80688
3.06931	0.39086	3.06931	7.14346
3.08531	0.8597	3.08531	15.9535
3.10131	1.1718	3.10131	22.126
3.11731	1.28431	3.11731	24.6021
3.13331	1.47	3.13331	28.5405
3.14931	1.43922	3.14931	28.7694
3.16531	0.96655	3.16531	20.4407
3.18131	0.6555	3.18131	14.1489
3.19731	0.92227	3.19731	17.7735
3.21331	1.35551	3.21331	24.5773
3.22931	1.36703	3.22931	24.9607
3.24531	1.06635	3.24531	21.0404
3.26131	0.95694	3.26131	20.9327
3.27731	1.1312	3.27731	25.1547
3.29331	1.19651	3.29331	26.2172
3.30931	0.88071	3.30931	19.6341
3.32531	0.42534	3.32531	10.0757
3.34131	0.13563	3.34131	3.49918
3.35731	0.02879	3.35731	0.80672
3.37331	0.00863	3.37331	0.30329
3.38931	0.03285	3.38931	1.27835
3.40531	0.1239	3.40531	4.72601
3.42131	0.28802	3.42131	10.6563
3.43731	0.4514	3.43731	16.1545
3.45331	0.53334	3.45331	18.7483
3.46931	0.51334	3.46931	18.3379
3.48531	0.43278	3.48531	16.1929
3.50131	0.37965	3.50131	14.5494
3.51731	0.40783	3.51731	15.0223
3.53331	0.45976	3.53331	16.3119
3.54931	0.47744	3.54931	16.621
3.56531	0.55236	3.56531	18.8584
3.58131	0.7096	3.58131	24.3953
3.59731	0.7755	3.59731	27.6865
3.61331	0.6626	3.61331	24.8469
3.62931	0.45154	3.62931	17.5808
3.64531	0.25585	3.64531	10.2121
3.66131	0.14931	3.66131	6.24311
3.67731	0.14219	3.67731	6.11826
3.69331	0.25475	3.69331	10.2058
3.70931	0.51123	3.70931	19.0809
3.72531	0.75464	3.72531	26.994
3.74131	0.75411	3.74131	25.4641
3.75731	0.62366	3.75731	18.6539
3.77331	0.61973	3.77331	16.9366
3.78931	0.69283	3.78931	19.5691
3.80531	0.60538	3.80531	17.9405
3.82131	0.33392	3.82131	10.1993
3.83731	0.10613	3.83731	3.30376
3.85331	0.01874	3.85331	0.59144
3.86931	0.00277	3.86931	0.09174
3.88531	0.0121	3.88531	0.4287
3.90131	0.07929	3.90131	2.83507
3.91731	0.28353	3.91731	10.2694
3.93331	0.55312	3.93331	20.4023
3.94931	0.59345	3.94931	22.4241
3.96531	0.353	3.96531	13.7372
3.98131	0.11712	3.98131	4.71118
3.99731	0.02173	3.99731	0.90438
4.01331	0.00225	4.01331	0.09673
4.02931	0.00013	4.02931	0.00572
4.04531	0	4.04531	0.00019
4.06131	0	4.06131	0
4.07731	0	4.07731	0
4.09331	0	4.09331	0
4.10931	0	4.10931	0
4.12531	0	4.12531	0
4.14131	0	4.14131	0
4.15731	0	4.15731	0
4.17331	0	4.17331	0
4.18931	0	4.18931	0
4.20531	0	4.20531	0
4.22131	0	4.22131	0
4.23731	0	4.23731	0
4.25331	0	4.25331	0
4.26931	0	4.26931	0
4.28531	0	4.28531	0
4.30131	0	4.30131	0
4.31731	0	4.31731	0
4.33331	0	4.33331	0
4.34931	0	4.34931	0
4.36531	0	4.36531	0
4.38131	0	4.38131	0
4.39731	0	4.39731	0
4.41331	0	4.41331	1e-05
4.42931	0.00014	4.42931	0.00023
4.44531	0.00273	4.44531	0.00457
4.46131	0.02934	4.46131	0.04908
4.47731	0.17131	4.47731	0.28679
4.49331	0.55544	4.49331	0.93096
4.50931	1.04214	4.50931	1.75043
4.52531	1.23393	4.52531	2.08052
4.54131	1.08956	4.54131	1.84866
4.55731	0.89946	4.55731	1.53797
4.57331	0.79871	4.57331	1.37532
4.58931	0.76602	4.58931	1.32532
4.60531	0.77439	4.60531	1.34107
4.62131	0.82769	4.62131	1.42748
4.63731	1.00509	4.63731	1.71311
4.65331	1.57603	4.65331	2.64881
4.66931	2.79098	4.66931	4.6723
4.68531	3.82557	4.68531	6.42129
4.70131	3.20937	4.70131	5.40733
4.71731	1.50861	4.71731	2.55066
4.73331	0.38633	4.73331	0.65473
4.74931	0.07421	4.74931	0.11911
4.76531	0.19103	4.76531	0.265
4.78131	0.99865	4.78131	1.3878
4.79731	3.39635	4.79731	4.73938
4.81331	7.50273	4.81331	10.4802
4.82931	11.0693	4.82931	15.4691
4.84531	11.6951	4.84531	16.389
4.86131	9.69733	4.86131	13.5951
4.87731	6.90184	4.87731	9.54265
4.89331	4.61709	4.89331	6.22801
4.90931	3.04985	4.90931	4.16262
4.92531	3.26778	4.92531	4.83067
4.94131	6.51296	4.94131	9.56862
4.95731	10.7082	4.95731	14.932
4.97331	12.6541	4.97331	16.7046
4.98931	13.136	4.98931	16.7555
5.00531	14.2068	5.00531	18.1034
5.02131	15.6949	5.02131	20.1858
5.03731	17.215	5.03731	22.1409
5.05331	17.4835	5.05331	22.2747
5.06931	14.2083	5.06931	17.9394
5.08531	8.42502	5.08531	10.6439
5.10131	3.75896	5.10131	4.83219
5.11731	1.66641	5.11731	2.23574
5.13331	1.94373	5.13331	2.74493
5.14931	4.40621	5.14931	6.25727
5.16531	7.41549	5.16531	10.5188
5.18131	8.49722	5.18131	12.0374
5.19731	7.94559	5.19731	11.1263
5.21331	7.96823	5.21331	10.9452
5.22931	8.59795	5.22931	11.8135
5.24531	9.63055	5.24531	13.445
5.26131	11.9495	5.26131	16.8522
5.27731	13.4874	5.27731	19.243
5.29331	11.7336	5.29331	17.2765
5.30931	8.77938	5.30931	13.8278
5.32531	7.38896	5.32531	12.5126
5.34131	7.03262	5.34131	12.0954
5.35731	7.36995	5.35731	12.0834
5.37331	9.19879	5.37331	14.1895
5.38931	11.0145	5.38931	16.5164
5.40531	10.5257	5.40531	15.5167
5.42131	8.75528	5.42131	12.4546
5.43731	8.02903	5.43731	11.0163
5.45331	7.70691	5.45331	10.6909
5.46931	6.02016	5.46931	8.66498
5.48531	3.4652	5.48531	5.17946
5.50131	1.81725	5.50131	2.77162
5.51731	2.30201	5.51731	3.42654
5.53331	4.92326	5.53331	7.21436
5.54931	7.92503	5.54931	11.5658
5.56531	9.21561	5.56531	13.4778
5.58131	9.23689	5.58131	13.5644
5.59731	9.4277	5.59731	13.8104
5.61331	8.88042	5.61331	12.9281
5.62931	6.59478	5.62931	9.61174
5.64531	4.55749	5.64531	6.78566
5.66131	4.96222	5.66131	7.57857
5.67731	7.23698	5.67731	11.1525
5.69331	8.93809	5.69331	13.9506
5.70931	8.41749	5.70931	13.3824
5.72531	6.41773	5.72531	10.3154
5.74131	4.93185	5.74131	7.79758
5.75731	4.724	5.75731	7.28568
5.77331	4.66742	5.77331	7.27857
5.78931	4.19984	5.78931	6.89518
5.80531	3.42577	5.80531	5.98422
5.82131	2.1914	5.82131	4.0495
5.83731	1.17767	5.83731	2.4001
5.85331	1.01963	5.85331	2.27426
5.86931	1.63769	5.86931	3.50616
5.88531	3.00959	5.88531	6.17712
5.90131	4.6539	5.90131	9.63153
5.91731	5.61737	5.91731	12.0481
5.93331	5.58781	5.93331	12.3526
5.94931	4.92599	5.94931	10.9675
5.96531	4.2185	5.96531	9.32643
5.98131	4.05526	5.98131	8.90254
5.99731	4.33391	5.99731	9.48129
6.01331	4.53275	6.01331	9.87401
6.02931	4.6495	6.02931	10.0144
6.04531	5.04604	6.04531	10.6277
6.06131	6.21535	6.06131	12.7135
6.07731	7.79967	6.07731	15.5858
6.09331	8.53877	6.09331	16.7733
6.10931	8.74332	6.10931	16.9291
6.12531	9.21381	6.12531	17.7342
6.14131	9.46598	6.14131	18.2342

## Sheet: Figure 1d
MBAPbI3 pDOS		MBA pDOS
-9.40257	31.5004	-9.40257	31.3029
-9.38657	38.2722	-9.38657	37.9709
-9.37057	36.7741	-9.37057	36.41
-9.35457	30.8993	-9.35457	30.5678
-9.33857	27.8327	-9.33857	27.5529
-9.32257	29.913	-9.32257	29.652
-9.30657	36.4466	-9.30657	36.1664
-9.29057	43.3606	-9.29057	43.0117
-9.27457	42.2986	-9.27457	41.8831
-9.25857	29.6346	-9.25857	29.2821
-9.24257	13.4455	-9.24257	13.2649
-9.22657	3.64642	-9.22657	3.59412
-9.21057	0.56095	-9.21057	0.55263
-9.19457	0.04751	-9.19457	0.04679
-9.17857	0.00218	-9.17857	0.00215
-9.16257	5e-05	-9.16257	5e-05
-9.14657	0	-9.14657	0
-9.13057	0	-9.13057	0
-9.11457	0	-9.11457	0
-9.09857	0	-9.09857	0
-9.08257	0	-9.08257	0
-9.06657	0	-9.06657	0
-9.05057	0	-9.05057	0
-9.03457	0	-9.03457	0
-9.01857	0	-9.01857	0
-9.00257	0	-9.00257	0
-8.98657	0	-8.98657	0
-8.97057	0	-8.97057	0
-8.95457	0	-8.95457	0
-8.93857	0	-8.93857	0
-8.92257	0	-8.92257	0
-8.90657	0	-8.90657	0
-8.89057	0	-8.89057	0
-8.87457	0	-8.87457	0
-8.85857	0	-8.85857	0
-8.84257	0	-8.84257	0
-8.82657	0	-8.82657	0
-8.81057	0	-8.81057	0
-8.79457	0	-8.79457	0
-8.77857	0	-8.77857	0
-8.76257	0	-8.76257	0
-8.74657	0	-8.74657	0
-8.73057	0	-8.73057	0
-8.71457	0	-8.71457	0
-8.69857	0	-8.69857	0
-8.68257	0	-8.68257	0
-8.66657	0	-8.66657	0
-8.65057	0	-8.65057	0
-8.63457	0	-8.63457	0
-8.61857	0	-8.61857	0
-8.60257	0	-8.60257	0
-8.58657	0	-8.58657	0
-8.57057	0	-8.57057	0
-8.55457	0	-8.55457	0
-8.53857	0	-8.53857	0
-8.52257	0	-8.52257	0
-8.50657	0	-8.50657	0
-8.49057	0	-8.49057	0
-8.47457	0	-8.47457	0
-8.45857	0	-8.45857	0
-8.44257	0	-8.44257	0
-8.42657	0	-8.42657	0
-8.41057	0	-8.41057	0
-8.39457	4e-05	-8.39457	4e-05
-8.37857	0.00197	-8.37857	0.00184
-8.36257	0.04769	-8.36257	0.04462
-8.34657	0.6182	-8.34657	0.58015
-8.33057	4.31294	-8.33057	4.06133
-8.31457	16.3797	-8.31457	15.4848
-8.29857	34.6567	-8.29857	32.9179
-8.28257	42.9079	-8.28257	40.9992
-8.26657	34.3886	-8.26657	33.1233
-8.25057	21.6467	-8.25057	21.074
-8.23457	15.1011	-8.23457	14.7936
-8.21857	17.1113	-8.21857	16.4243
-8.20257	26.6194	-8.20257	24.8121
-8.18657	36.2001	-8.18657	33.3612
-8.17057	36.8946	-8.17057	34.2976
-8.15457	28.1041	-8.15457	26.6595
-8.13857	15.1665	-8.13857	14.6516
-8.12257	5.20286	-8.12257	5.08248
-8.10657	1.04176	-8.10657	1.02301
-8.09057	0.14103	-8.09057	0.11693
-8.07457	0.38705	-8.07457	0.04645
-8.05857	3.06705	-8.05857	0.3134
-8.04257	13.3013	-8.04257	1.32555
-8.02657	31.5251	-8.02657	3.02009
-8.01057	42.6142	-8.01057	3.77407
-7.99457	36.7007	-7.99457	2.72077
-7.97857	24.8261	-7.97857	1.31084
-7.96257	15.3863	-7.96257	0.5927
-7.94657	8.69404	-7.94657	0.34629
-7.93057	5.14762	-7.93057	0.24916
-7.91457	3.92151	-7.91457	0.19004
-7.89857	3.53532	-7.89857	0.14273
-7.88257	3.40241	-7.88257	0.10838
-7.86657	3.61	-7.86657	0.09268
-7.85057	4.27178	-7.85057	0.09365
-7.83457	4.76241	-7.83457	0.09391
-7.81857	4.30861	-7.81857	0.077
-7.80257	3.45648	-7.80257	0.05537
-7.78657	2.97257	-7.78657	0.04402
-7.77057	2.86018	-7.77057	0.04017
-7.75457	2.84963	-7.75457	0.03685
-7.73857	2.88476	-7.73857	0.03394
-7.72257	2.93247	-7.72257	0.03256
-7.70657	3.01612	-7.70657	0.0323
-7.69057	3.12902	-7.69057	0.03187
-7.67457	3.29553	-7.67457	0.0311
-7.65857	3.57593	-7.65857	0.03293
-7.64257	4.47494	-7.64257	0.06164
-7.62657	8.70854	-7.62657	0.23375
-7.61057	22.2719	-7.61057	0.7659
-7.59457	42.867	-7.59457	1.485
-7.57857	48.8003	-7.57857	1.58026
-7.56257	30.8896	-7.56257	0.9082
-7.54657	10.6843	-7.54657	0.2818
-7.53057	2.03421	-7.53057	0.07558
-7.51457	0.64351	-7.51457	0.43758
-7.49857	3.57717	-7.49857	3.50187
-7.48257	15.7203	-7.48257	15.3856
-7.46657	38.5179	-7.46657	37.5504
-7.45057	56.2377	-7.45057	54.6019
-7.43457	60.676	-7.43457	58.8633
-7.41857	64.7508	-7.41857	63.1874
-7.40257	60.714	-7.40257	59.6172
-7.38657	36.7281	-7.38657	36.1897
-7.37057	12.4953	-7.37057	12.3353
-7.35457	2.29747	-7.35457	2.27069
-7.33857	0.22548	-7.33857	0.22303
-7.32257	0.01175	-7.32257	0.01163
-7.30657	0.00032	-7.30657	0.00032
-7.29057	0	-7.29057	0
-7.27457	0	-7.27457	0
-7.25857	0	-7.25857	0
-7.24257	0	-7.24257	0
-7.22657	0	-7.22657	0
-7.21057	0	-7.21057	0
-7.19457	0	-7.19457	0
-7.17857	0	-7.17857	0
-7.16257	0	-7.16257	0
-7.14657	0	-7.14657	0
-7.13057	0	-7.13057	0
-7.11457	0	-7.11457	0
-7.09857	0	-7.09857	0
-7.08257	0	-7.08257	0
-7.06657	0	-7.06657	0
-7.05057	0	-7.05057	0
-7.03457	0	-7.03457	0
-7.01857	0	-7.01857	0
-7.00257	0	-7.00257	0
-6.98657	0	-6.98657	0
-6.97057	0	-6.97057	0
-6.95457	0	-6.95457	0
-6.93857	0	-6.93857	0
-6.92257	0	-6.92257	0
-6.90657	0	-6.90657	0
-6.89057	0.00011	-6.89057	0.00011
-6.87457	0.00389	-6.87457	0.00385
-6.85857	0.07695	-6.85857	0.07633
-6.84257	0.86594	-6.84257	0.85998
-6.82657	5.68569	-6.82657	5.65402
-6.81057	22.3466	-6.81057	22.2488
-6.79457	53.8067	-6.79457	53.6156
-6.77857	81.7379	-6.77857	81.4734
-6.76257	82.3139	-6.76257	82.0419
-6.74657	58.5629	-6.74657	58.3679
-6.73057	30.4261	-6.73057	30.3381
-6.71457	11.1546	-6.71457	11.1313
-6.69857	2.67089	-6.69857	2.66743
-6.68257	0.38723	-6.68257	0.38694
-6.66657	0.03219	-6.66657	0.03217
-6.65057	0.00148	-6.65057	0.00148
-6.63457	4e-05	-6.63457	4e-05
-6.61857	0	-6.61857	0
-6.60257	0	-6.60257	0
-6.58657	0	-6.58657	0
-6.57057	0	-6.57057	0
-6.55457	0	-6.55457	0
-6.53857	0	-6.53857	0
-6.52257	0	-6.52257	0
-6.50657	0	-6.50657	0
-6.49057	0	-6.49057	0
-6.47457	0	-6.47457	0
-6.45857	8e-05	-6.45857	8e-05
-6.44257	0.00322	-6.44257	0.00322
-6.42657	0.07102	-6.42657	0.07102
-6.41057	0.83491	-6.41057	0.83491
-6.39457	5.25558	-6.39457	5.25558
-6.37857	17.8926	-6.37857	17.8926
-6.36257	33.7053	-6.36257	33.7053
-6.34657	37.2389	-6.34657	37.2389
-6.33057	28.1993	-6.33057	28.1993
-6.31457	20.2435	-6.31457	20.2435
-6.29857	17.8011	-6.29857	17.801
-6.28257	17.3456	-6.28257	17.3451
-6.26657	17.3253	-6.26657	17.3243
-6.25057	19.6694	-6.25057	19.6684
-6.23457	27.2271	-6.23457	27.2265
-6.21857	38.0699	-6.21857	38.0697
-6.20257	38.9959	-6.20257	38.9958
-6.18657	24.1277	-6.18657	24.1277
-6.17057	8.34787	-6.17057	8.34787
-6.15457	1.56781	-6.15457	1.56781
-6.13857	0.15783	-6.13857	0.15783
-6.12257	0.00846	-6.12257	0.00846
-6.10657	0.00024	-6.10657	0.00024
-6.09057	1e-05	-6.09057	1e-05
-6.07457	0.00044	-6.07457	0.00044
-6.05857	0.013	-6.05857	0.01298
-6.04257	0.20838	-6.04257	0.20806
-6.02657	1.83774	-6.02657	1.83533
-6.01057	9.0366	-6.01057	9.02681
-5.99457	25.2469	-5.99457	25.2254
-5.97857	41.6962	-5.97857	41.6657
-5.96257	46.3966	-5.96257	46.3416
-5.94657	48.4368	-5.94657	48.301
-5.93057	55.4547	-5.93057	55.2166
-5.91457	51.6394	-5.91457	51.3833
-5.89857	34.0692	-5.89857	33.8801
-5.88257	18.101	-5.88257	17.9842
-5.86657	8.52042	-5.86657	8.45938
-5.85057	3.00708	-5.85057	2.9849
-5.83457	0.65427	-5.83457	0.64946
-5.81857	0.08015	-5.81857	0.07957
-5.80257	0.00535	-5.80257	0.00531
-5.78657	0.00019	-5.78657	0.00019
-5.77057	3e-05	-5.77057	3e-05
-5.75457	0.00107	-5.75457	0.00107
-5.73857	0.02318	-5.73857	0.02318
-5.72257	0.28038	-5.72257	0.28037
-5.70657	1.97547	-5.70657	1.97532
-5.69057	8.62931	-5.69057	8.62821
-5.67457	24.6126	-5.67457	24.6082
-5.65857	45.8174	-5.65857	45.8081
-5.64257	53.3053	-5.64257	53.2947
-5.62657	37.7587	-5.62657	37.7522
-5.61057	17.7129	-5.61057	17.7108
-5.59457	8.25374	-5.59457	8.25337
-5.57857	7.2072	-5.57857	7.20717
-5.56257	12.8596	-5.56257	12.8596
-5.54657	27.6162	-5.54657	27.6162
-5.53057	41.9866	-5.53057	41.9866
-5.51457	37.3622	-5.51457	37.3622
-5.49857	18.5693	-5.49857	18.5693
-5.48257	5.10038	-5.48257	5.10038
-5.46657	0.77245	-5.46657	0.77245
-5.45057	0.06441	-5.45057	0.06441
-5.43457	0.00295	-5.43457	0.00295
-5.41857	7e-05	-5.41857	7e-05
-5.40257	0	-5.40257	0
-5.38657	0	-5.38657	0
-5.37057	2e-05	-5.37057	1e-05
-5.35457	0.00076	-5.35457	0.00076
-5.33857	0.02094	-5.33857	0.0208
-5.32257	0.31132	-5.32257	0.30946
-5.30657	2.5509	-5.30657	2.53664
-5.29057	11.7762	-5.29057	11.716
-5.27457	31.6606	-5.27457	31.5151
-5.25857	52.2554	-5.25857	52.0358
-5.24257	58.7781	-5.24257	58.5371
-5.22657	55.548	-5.22657	55.3352
-5.21057	52.2673	-5.21057	52.1287
-5.19457	41.6416	-5.19457	41.5841
-5.17857	21.7722	-5.17857	21.7583
-5.16257	6.56939	-5.16257	6.5675
-5.14657	1.08899	-5.14657	1.08885
-5.13057	0.09935	-5.13057	0.09932
-5.11457	0.05717	-5.11457	0.05638
-5.09857	0.69843	-5.09857	0.68799
-5.08257	5.09749	-5.08257	5.0224
-5.06657	21.0334	-5.06657	20.7358
-5.05057	51.6727	-5.05057	51.0028
-5.03457	81.2362	-5.03457	80.3283
-5.01857	86.1189	-5.01857	85.3136
-5.00257	60.6111	-5.00257	60.1169
-4.98657	26.5578	-4.98657	26.3545
-4.97057	6.81763	-4.97057	6.76601
-4.95457	0.98657	-4.95457	0.979
-4.93857	0.07873	-4.93857	0.07811
-4.92257	0.00342	-4.92257	0.00339
-4.90657	8e-05	-4.90657	8e-05
-4.89057	0	-4.89057	0
-4.87457	0	-4.87457	0
-4.85857	0	-4.85857	0
-4.84257	0	-4.84257	0
-4.82657	0	-4.82657	0
-4.81057	0	-4.81057	0
-4.79457	0	-4.79457	0
-4.77857	0	-4.77857	0
-4.76257	0	-4.76257	0
-4.74657	0	-4.74657	0
-4.73057	1e-05	-4.73057	1e-05
-4.71457	0.00049	-4.71457	0.00048
-4.69857	0.0138	-4.69857	0.01346
-4.68257	0.2168	-4.68257	0.21155
-4.66657	1.9074	-4.66657	1.86306
-4.65057	9.47733	-4.65057	9.26506
-4.63457	26.7834	-4.63457	26.2023
-4.61857	43.5018	-4.61857	42.5812
-4.60257	41.6818	-4.60257	40.8152
-4.58657	25.4538	-4.58657	24.9295
-4.57057	12.7654	-4.57057	12.5021
-4.55457	9.21219	-4.55457	9.02681
-4.53857	10.7165	-4.53857	10.5193
-4.52257	15.1556	-4.52257	14.9138
-4.50657	24.6999	-4.50657	24.3556
-4.49057	34.9969	-4.49057	34.5343
-4.47457	34.8065	-4.47457	34.3087
-4.45857	30.2986	-4.45857	29.711
-4.44257	33.4308	-4.44257	32.6054
-4.42657	34.4478	-4.42657	33.5441
-4.41057	26.3836	-4.41057	25.6793
-4.39457	16.8427	-4.39457	16.3852
-4.37857	10.5618	-4.37857	10.2656
-4.36257	8.18086	-4.36257	7.95263
-4.34657	9.89662	-4.34657	9.67322
-4.33057	16.0499	-4.33057	15.7951
-4.31457	25.5827	-4.31457	25.2629
-4.29857	33.2511	-4.29857	32.8732
-4.28257	30.8751	-4.28257	30.5397
-4.26657	18.0445	-4.26657	17.856
-4.25057	6.08818	-4.25057	6.02691
-4.23457	1.13504	-4.23457	1.12401
-4.21857	0.11462	-4.21857	0.11355
-4.20257	0.00621	-4.20257	0.00616
-4.18657	0.00018	-4.18657	0.00018
-4.17057	0	-4.17057	0
-4.15457	0	-4.15457	0
-4.13857	0	-4.13857	0
-4.12257	0	-4.12257	0
-4.10657	0	-4.10657	0
-4.09057	0	-4.09057	0
-4.07457	0	-4.07457	0
-4.05857	0	-4.05857	0
-4.04257	0	-4.04257	0
-4.02657	0	-4.02657	0
-4.01057	0	-4.01057	0
-3.99457	0.00016	-3.99457	6e-05
-3.97857	0.00471	-3.97857	0.00172
-3.96257	0.07232	-3.96257	0.02646
-3.94657	0.60013	-3.94657	0.22013
-3.93057	2.73011	-3.93057	1.00536
-3.91457	7.00002	-3.91457	2.59456
-3.89857	10.7453	-3.89857	4.03028
-3.88257	11.2095	-3.88257	4.29483
-3.86657	9.69496	-3.86657	3.83298
-3.85057	8.2476	-3.85057	3.38264
-3.83457	7.46339	-3.83457	3.16264
-3.81857	7.6453	-3.81857	3.2508
-3.80257	9.30622	-3.80257	3.81096
-3.78657	11.9883	-3.78657	4.83499
-3.77057	13.5539	-3.77057	5.85417
-3.75457	12.9219	-3.75457	6.55591
-3.73857	13.066	-3.73857	8.78438
-3.72257	19.1847	-3.72257	16.1886
-3.70657	30.0118	-3.70657	27.0945
-3.69057	38.1634	-3.69057	34.9522
-3.67457	44.6773	-3.67457	41.2396
-3.65857	55.496	-3.65857	51.9288
-3.64257	66.227	-3.64257	62.7586
-3.62657	64.4809	-3.62657	61.226
-3.61057	51.0729	-3.61057	47.8516
-3.59457	39.4434	-3.59457	36.014
-3.57857	33.1968	-3.57857	29.7314
-3.56257	32.3785	-3.56257	29.0101
-3.54657	41.1442	-3.54657	37.1332
-3.53057	53.9395	-3.53057	48.4967
-3.51457	56.4781	-3.51457	50.121
-3.49857	43.7937	-3.49857	37.8679
-3.48257	25.3809	-3.48257	20.8705
-3.46657	11.6241	-3.46657	8.80772
-3.45057	4.83923	-3.45057	3.20412
-3.43457	2.49594	-3.43457	1.30616
-3.41857	1.67711	-3.41857	0.74081
-3.40257	1.13355	-3.40257	0.49367
-3.38657	0.85862	-3.38657	0.35639
-3.37057	0.9175	-3.37057	0.31181
-3.35457	1.12056	-3.35457	0.30012
-3.33857	1.15901	-3.33857	0.2615
-3.32257	0.98456	-3.32257	0.216
-3.30657	0.82004	-3.30657	0.18923
-3.29057	0.80212	-3.29057	0.16553
-3.27457	1.1557	-3.27457	0.18844
-3.25857	2.39415	-3.25857	0.38182
-3.24257	5.23312	-3.24257	0.81552
-3.22657	10.2383	-3.22657	1.34628
-3.21057	17.0156	-3.21057	1.74995
-3.19457	23.1044	-3.19457	2.0489
-3.17857	25.3737	-3.17857	2.32503
-3.16257	22.5554	-3.16257	2.28194
-3.14657	16.2028	-3.14657	1.7459
-3.13057	10.583	-3.13057	1.1798
-3.11457	8.02742	-3.11457	0.94871
-3.09857	7.55931	-3.09857	0.9559
-3.08257	7.49647	-3.08257	0.98354
-3.06657	6.61506	-3.06657	0.87468
-3.05057	5.28385	-3.05057	0.6719
-3.03457	4.82146	-3.03457	0.53799
-3.01857	5.72585	-3.01857	0.5336
-3.00257	8.88485	-3.00257	0.72157
-2.98657	15.6494	-2.98657	1.21944
-2.97057	22.9062	-2.97057	1.83208
-2.95457	24.2562	-2.95457	2.04444
-2.93857	18.3984	-2.93857	1.62907
-2.92257	10.3859	-2.92257	0.94875
-2.90657	6.23252	-2.90657	0.58722
-2.89057	7.50802	-2.89057	0.73616
-2.87457	11.6156	-2.87457	1.14045
-2.85857	15.3819	-2.85857	1.46
-2.84257	18.3594	-2.84257	1.61708
-2.82657	22.8994	-2.82657	1.78272
-2.81057	28.6736	-2.81057	2.00045
-2.79457	29.2481	-2.79457	1.97899
-2.77857	21.0882	-2.77857	1.48358
-2.76257	10.7792	-2.76257	0.82837
-2.74657	5.05927	-2.74657	0.44535
-2.73057	3.47492	-2.73057	0.33523
-2.71457	3.12099	-2.71457	0.30324
-2.69857	2.61986	-2.69857	0.2543
-2.68257	2.09348	-2.68257	0.20085
-2.66657	1.98597	-2.66657	0.18866
-2.65057	2.09944	-2.65057	0.20018
-2.63457	1.96878	-2.63457	0.18119
-2.61857	2.07827	-2.61857	0.17542
-2.60257	3.66873	-2.60257	0.2861
-2.58657	8.54739	-2.58657	0.66212
-2.57057	17.1363	-2.57057	1.41034
-2.55457	24.1906	-2.55457	2.14177
-2.53857	23.1367	-2.53857	2.15503
-2.52257	15.386	-2.52257	1.44696
-2.50657	7.93429	-2.50657	0.72172
-2.49057	5.09203	-2.49057	0.4776
-2.47457	7.30196	-2.47457	0.76141
-2.45857	11.8808	-2.45857	1.25831
-2.44257	15.5203	-2.44257	1.61376
-2.42657	17.7643	-2.42657	1.80683
-2.41057	18.3131	-2.41057	1.82877
-2.39457	15.5182	-2.39457	1.52863
-2.37857	10.1418	-2.37857	0.9832
-2.36257	5.74727	-2.36257	0.54123
-2.34657	4.66176	-2.34657	0.45272
-2.33057	6.34855	-2.33057	0.68017
-2.31457	9.20396	-2.31457	1.06568
-2.29857	13.3211	-2.29857	1.63177
-2.28257	18.3133	-2.28257	2.26902
-2.26657	21.1048	-2.26657	2.50588
-2.25057	20.165	-2.25057	2.23188
-2.23457	15.6049	-2.23457	1.66477
-2.21857	9.4848	-2.21857	1.05657
-2.20257	5.55512	-2.20257	0.69342
-2.18657	4.4686	-2.18657	0.59939
-2.17057	4.74594	-2.17057	0.64093
-2.15457	5.45836	-2.15457	0.74749
-2.13857	6.18339	-2.13857	0.90642
-2.12257	7.15609	-2.12257	1.2274
-2.10657	9.7387	-2.10657	2.05201
-2.09057	14.7599	-2.09057	3.59515
-2.07457	20.8806	-2.07457	5.45346
-2.05857	26.6085	-2.05857	7.2231
-2.04257	30.3142	-2.04257	8.73454
-2.02657	28.5223	-2.02657	9.25987
-2.01057	23.3792	-2.01057	9.11635
-1.99457	22.1613	-1.99457	9.88709
-1.97857	27.2447	-1.97857	12.3238
-1.96257	33.8446	-1.96257	15.3102
-1.94657	34.8451	-1.94657	15.9873
-1.93057	28.7573	-1.93057	13.1735
-1.91457	22.3454	-1.91457	10.1128
-1.89857	20.9081	-1.89857	9.59051
-1.88257	21.273	-1.88257	9.91271
-1.86657	20.507	-1.86657	9.56252
-1.85057	20.2927	-1.85057	9.4355
-1.83457	21.5911	-1.83457	10.0048
-1.81857	23.6701	-1.81857	11.1135
-1.80257	26.5247	-1.80257	13.1549
-1.78657	31.5587	-1.78657	16.6027
-1.77057	37.643	-1.77057	19.7044
-1.75457	40.1234	-1.75457	19.3241
-1.73857	37.3209	-1.73857	15.661
-1.72257	33.059	-1.72257	12.121
-1.70657	31.5544	-1.70657	10.6829
-1.69057	31.5429	-1.69057	10.2297
-1.67457	29.5505	-1.67457	9.38629
-1.65857	26.2338	-1.65857	8.57484
-1.64257	24.2241	-1.64257	8.75107
-1.62657	24.1552	-1.62657	9.9674
-1.61057	24.0634	-1.61057	10.9225
-1.59457	20.8522	-1.59457	9.70128
-1.57857	15.46	-1.57857	6.69855
-1.56257	11.753	-1.56257	4.25401
-1.54657	11.2931	-1.54657	3.54054
-1.53057	14.4696	-1.53057	4.72367
-1.51457	20.2228	-1.51457	7.13168
-1.49857	24.9402	-1.49857	8.70106
-1.48257	26.6375	-1.48257	8.29452
-1.46657	25.4566	-1.46657	7.00543
-1.45057	23.6768	-1.45057	6.77161
-1.43457	24.7444	-1.43457	8.25834
-1.41857	26.5321	-1.41857	9.56422
-1.40257	25.303	-1.40257	9.17141
-1.38657	21.3446	-1.38657	7.23098
-1.37057	16.8307	-1.37057	4.41801
-1.35457	13.6114	-1.35457	2.19333
-1.33857	11.0504	-1.33857	1.21932
-1.32257	9.41582	-1.32257	1.02363
-1.30657	10.1636	-1.30657	1.21504
-1.29057	12.1912	-1.29057	1.48685
-1.27457	13.2635	-1.27457	1.50051
-1.25857	14.3444	-1.25857	1.33156
-1.24257	18.0786	-1.24257	1.32121
-1.22657	23.4464	-1.22657	1.52398
-1.21057	27.7887	-1.21057	1.81262
-1.19457	31.5173	-1.19457	2.12947
-1.17857	33.7123	-1.17857	2.28709
-1.16257	30.6279	-1.16257	2.03092
-1.14657	22.7916	-1.14657	1.44397
-1.13057	17.2452	-1.13057	1.0249
-1.11457	20.1285	-1.11457	1.22578
-1.09857	28.6996	-1.09857	1.92722
-1.08257	33.8978	-1.08257	2.51312
-1.06657	31.3391	-1.06657	2.4786
-1.05057	26.8036	-1.05057	1.99997
-1.03457	28.823	-1.03457	1.72745
-1.01857	33.5878	-1.01857	1.71996
-1.00257	29.0612	-1.00257	1.43037
-0.98657	16.2092	-0.98657	0.80277
-0.97057	6.65837	-0.97057	0.3261
-0.95457	4.47794	-0.95457	0.20352
-0.93857	6.01316	-0.93857	0.27561
-0.92257	9.08043	-0.92257	0.44744
-0.90657	15.112	-0.90657	0.8044
-0.89057	24.6773	-0.89057	1.39296
-0.87457	31.6584	-0.87457	1.89789
-0.85857	28.1224	-0.85857	1.8138
-0.84257	17.056	-0.84257	1.18393
-0.82657	7.72041	-0.82657	0.54642
-0.81057	3.92391	-0.81057	0.21959
-0.79457	5.16851	-0.79457	0.18557
-0.77857	10.0354	-0.77857	0.33094
-0.76257	15.4788	-0.76257	0.52834
-0.74657	18.671	-0.74657	0.66628
-0.73057	18.6646	-0.73057	0.68675
-0.71457	15.0175	-0.71457	0.57317
-0.69857	9.6592	-0.69857	0.39131
-0.68257	5.33454	-0.68257	0.225
-0.66657	2.70384	-0.66657	0.10856
-0.65057	1.5086	-0.65057	0.05236
-0.63457	1.21552	-0.63457	0.03669
-0.61857	1.19564	-0.61857	0.03253
-0.60257	1.13333	-0.60257	0.02901
-0.58657	1.04025	-0.58657	0.02626
-0.57057	1.03642	-0.57057	0.02472
-0.55457	1.11836	-0.55457	0.02499
-0.53857	1.13482	-0.53857	0.02619
-0.52257	1.03775	-0.52257	0.02523
-0.50657	1.01332	-0.50657	0.02282
-0.49057	1.14503	-0.49057	0.02272
-0.47457	1.20918	-0.47457	0.02368
-0.45857	1.11091	-0.45857	0.02136
-0.44257	1.11598	-0.44257	0.01777
-0.42657	1.28602	-0.42657	0.01719
-0.41057	1.33725	-0.41057	0.01757
-0.39457	1.32064	-0.39457	0.01652
-0.37857	1.48384	-0.37857	0.01664
-0.36257	1.69292	-0.36257	0.01799
-0.34657	1.96217	-0.34657	0.01836
-0.33057	2.55915	-0.33057	0.01894
-0.31457	3.24894	-0.31457	0.01963
-0.29857	3.1645	-0.29857	0.01658
-0.28257	1.97659	-0.28257	0.00934
-0.26657	0.71758	-0.26657	0.00314
-0.25057	0.14481	-0.25057	0.0006
-0.23457	0.01592	-0.23457	6e-05
-0.21857	0.00094	-0.21857	0
-0.20257	3e-05	-0.20257	0
-0.18657	0	-0.18657	0
-0.17057	0	-0.17057	0
-0.15457	0	-0.15457	0
-0.13857	0	-0.13857	0
-0.12257	0	-0.12257	0
-0.10657	0	-0.10657	0
-0.09057	0	-0.09057	0
-0.07457	0	-0.07457	0
-0.05857	0	-0.05857	0
-0.04257	0	-0.04257	0
-0.02657	0	-0.02657	0
-0.01057	0	-0.01057	0
0.00543	0	0.00543	0
0.02143	0	0.02143	0
0.03743	0	0.03743	0
0.05343	0	0.05343	0
0.06943	0	0.06943	0
0.08543	0	0.08543	0
0.10143	0	0.10143	0
0.11743	0	0.11743	0
0.13343	0	0.13343	0
0.14943	0	0.14943	0
0.16543	0	0.16543	0
0.18143	0	0.18143	0
0.19743	0	0.19743	0
0.21343	0	0.21343	0
0.22943	0	0.22943	0
0.24543	0	0.24543	0
0.26143	0	0.26143	0
0.27743	0	0.27743	0
0.29343	0	0.29343	0
0.30943	0	0.30943	0
0.32543	0	0.32543	0
0.34143	0	0.34143	0
0.35743	0	0.35743	0
0.37343	0	0.37343	0
0.38943	0	0.38943	0
0.40543	0	0.40543	0
0.42143	0	0.42143	0
0.43743	0	0.43743	0
0.45343	0	0.45343	0
0.46943	0	0.46943	0
0.48543	0	0.48543	0
0.50143	0	0.50143	0
0.51743	0	0.51743	0
0.53343	0	0.53343	0
0.54943	0	0.54943	0
0.56543	0	0.56543	0
0.58143	0	0.58143	0
0.59743	0	0.59743	0
0.61343	0	0.61343	0
0.62943	0	0.62943	0
0.64543	0	0.64543	0
0.66143	0	0.66143	0
0.67743	0	0.67743	0
0.69343	0	0.69343	0
0.70943	0	0.70943	0
0.72543	0	0.72543	0
0.74143	0	0.74143	0
0.75743	0	0.75743	0
0.77343	0	0.77343	0
0.78943	0	0.78943	0
0.80543	0	0.80543	0
0.82143	0	0.82143	0
0.83743	0	0.83743	0
0.85343	0	0.85343	0
0.86943	0	0.86943	0
0.88543	0	0.88543	0
0.90143	0	0.90143	0
0.91743	0	0.91743	0
0.93343	0	0.93343	0
0.94943	0	0.94943	0
0.96543	0	0.96543	0
0.98143	0	0.98143	0
0.99743	0	0.99743	0
1.01343	0	1.01343	0
1.02943	0	1.02943	0
1.04543	0	1.04543	0
1.06143	0	1.06143	0
1.07743	0	1.07743	0
1.09343	0	1.09343	0
1.10943	0	1.10943	0
1.12543	0	1.12543	0
1.14143	0	1.14143	0
1.15743	0	1.15743	0
1.17343	0	1.17343	0
1.18943	0	1.18943	0
1.20543	0	1.20543	0
1.22143	0	1.22143	0
1.23743	0	1.23743	0
1.25343	0	1.25343	0
1.26943	0	1.26943	0
1.28543	0	1.28543	0
1.30143	0	1.30143	0
1.31743	0	1.31743	0
1.33343	0	1.33343	0
1.34943	0	1.34943	0
1.36543	0	1.36543	0
1.38143	0	1.38143	0
1.39743	0	1.39743	0
1.41343	0	1.41343	0
1.42943	0.00017	1.42943	0
1.44543	0.00507	1.44543	0.00014
1.46143	0.08345	1.46143	0.00229
1.47743	0.75045	1.47743	0.02057
1.49343	3.76222	1.49343	0.10305
1.50943	10.8309	1.50943	0.29637
1.52543	18.6443	1.52543	0.50953
1.54143	20.1623	1.54143	0.55028
1.55743	14.6719	1.55743	0.39996
1.57343	8.34027	1.57343	0.22733
1.58943	4.99554	1.58943	0.13682
1.60543	3.86319	1.60543	0.10647
1.62143	3.42788	1.62143	0.09377
1.63743	3.1049	1.63743	0.08429
1.65343	2.83631	1.65343	0.07784
1.66943	2.71331	1.66943	0.07456
1.68543	2.71061	1.68543	0.07291
1.70143	2.57026	1.70143	0.06794
1.71743	2.32028	1.71743	0.06171
1.73343	2.32811	1.73343	0.06242
1.74943	2.50165	1.74943	0.06426
1.76543	2.3701	1.76543	0.05583
1.78143	2.12459	1.78143	0.04595
1.79743	2.28958	1.79743	0.04757
1.81343	2.54187	1.81343	0.05139
1.82943	2.49596	1.82943	0.04949
1.84543	2.70443	1.84543	0.05582
1.86143	3.44781	1.86143	0.07326
1.87743	3.97601	1.87743	0.08054
1.89343	3.81954	1.89343	0.0697
1.90943	3.71426	1.90943	0.06075
1.92543	4.47558	1.92543	0.07165
1.94143	5.20442	1.94143	0.08543
1.95743	4.28119	1.95743	0.072
1.97343	2.31406	1.97343	0.04124
1.98943	1.20847	1.98943	0.02567
2.00543	1.14365	2.00543	0.0267
2.02143	1.15699	2.02143	0.02617
2.03743	0.88411	2.03743	0.01969
2.05343	0.73342	2.05343	0.01733
2.06943	0.93781	2.06943	0.02256
2.08543	1.1529	2.08543	0.02654
2.10143	1.04396	2.10143	0.02335
2.11743	0.82762	2.11743	0.01957
2.13343	0.89459	2.13343	0.02241
2.14943	1.12131	2.14943	0.02681
2.16543	1.13781	2.16543	0.0255
2.18143	0.97523	2.18143	0.02153
2.19743	0.98781	2.19743	0.02216
2.21343	1.16354	2.21343	0.02533
2.22943	1.20191	2.22943	0.02498
2.24543	1.13981	2.24543	0.02382
2.26143	1.21555	2.26143	0.02667
2.27743	1.33651	2.27743	0.02974
2.29343	1.37591	2.29343	0.03033
2.30943	1.46359	2.30943	0.03218
2.32543	1.61116	2.32543	0.03515
2.34143	1.8358	2.34143	0.03971
2.35743	2.74874	2.35743	0.06076
2.37343	6.79591	2.37343	0.15466
2.38943	17.7568	2.38943	0.40519
2.40543	31.4458	2.40543	0.70728
2.42143	33.2391	2.42143	0.73237
2.43743	20.4669	2.43743	0.4418
2.45343	7.30198	2.45343	0.1551
2.46943	1.5012	2.46943	0.03159
2.48543	0.1763	2.48543	0.0037
2.50143	0.0117	2.50143	0.00025
2.51743	0.00043	2.51743	1e-05
2.53343	1e-05	2.53343	0
2.54943	0	2.54943	0
2.56543	0	2.56543	0
2.58143	0	2.58143	0
2.59743	0	2.59743	0
2.61343	3e-05	2.61343	0
2.62943	0.00086	2.62943	6e-05
2.64543	0.01519	2.64543	0.00107
2.66143	0.15148	2.66143	0.01047
2.67743	0.88534	2.67743	0.0595
2.69343	3.16976	2.69343	0.20583
2.70943	7.381	2.70943	0.45699
2.72543	12.497	2.72543	0.70779
2.74143	18.7725	2.74143	0.90075
2.75743	27.4891	2.75743	1.10119
2.77343	33.0125	2.77343	1.19627
2.78943	27.4737	2.78943	1.0081
2.80543	15.2922	2.80543	0.68783
2.82143	6.43978	2.82143	0.4607
2.83743	2.9887	2.83743	0.34325
2.85343	1.98226	2.85343	0.26861
2.86943	1.53377	2.86943	0.21294
2.88543	1.46811	2.88543	0.21528
2.90143	1.67396	2.90143	0.26017
2.91743	1.601	2.91743	0.26769
2.93343	1.34293	2.93343	0.25837
2.94943	1.28377	2.94943	0.28874
2.96543	1.31706	2.96543	0.3598
2.98143	1.64009	2.98143	0.67737
2.99743	3.49977	2.99743	2.14218
3.01343	9.16226	3.01343	6.68376
3.02943	19.5882	3.02943	15.4524
3.04543	29.8114	3.04543	24.5135
3.06143	33.1926	3.06143	28.0261
3.07743	32.3284	3.07743	27.9916
3.09343	31.2128	3.09343	27.7052
3.10943	27.3194	3.10943	24.6603
3.12543	19.6566	3.12543	17.7353
3.14143	11.3256	3.14143	9.71833
3.15743	6.97082	3.15743	4.7073
3.17343	7.95897	3.17343	3.83921
3.18943	11.0272	3.18943	5.05866
3.20543	14.1681	3.20543	7.24494
3.22143	19.7994	3.22143	11.764
3.23743	27.2859	3.23743	17.9151
3.25343	29.9592	3.25343	20.8322
3.26943	25.4081	3.26943	18.1729
3.28543	19.1164	3.28543	13.3526
3.30143	16.4746	3.30143	10.251
3.31743	19.0573	3.31743	10.202
3.33343	24.6116	3.33343	12.5313
3.34943	29.0671	3.34943	15.7258
3.36543	30.4215	3.36543	18.3141
3.38143	28.5855	3.38143	18.6985
3.39743	24.0044	3.39743	16.13
3.41343	19.51	3.41343	12.5927
3.42943	17.8452	3.42943	10.2569
3.44543	17.0466	3.44543	8.15828
3.46143	14.6071	3.46143	5.36053
3.47743	11.3453	3.47743	2.96252
3.49343	9.07496	3.49343	1.73388
3.50943	8.77361	3.50943	1.42604
3.52543	10.1202	3.52543	1.5937
3.54143	12.3894	3.54143	1.85275
3.55743	16.6037	3.55743	2.08342
3.57343	23.0183	3.57343	2.40295
3.58943	26.1468	3.58943	2.56625
3.60543	20.7063	3.60543	2.09627
3.62143	10.7385	3.62143	1.17708
3.63743	3.68088	3.63743	0.46032
3.65343	1.12387	3.65343	0.16903
3.66943	0.90273	3.66943	0.1355
3.68543	1.1973	3.68543	0.16708
3.70143	1.02904	3.70143	0.13869
3.71743	0.49669	3.71743	0.06541
3.73343	0.17963	3.73343	0.02264
3.74943	0.24624	3.74943	0.0288
3.76543	0.53342	3.76543	0.06173
3.78143	0.71245	3.78143	0.08323
3.79743	0.69265	3.79743	0.08483
3.81343	0.66733	3.81343	0.08706
3.82943	0.54583	3.82943	0.07317
3.84543	0.29945	3.84543	0.03953
3.86143	0.21598	3.86143	0.02379
3.87743	0.41508	3.87743	0.04044
3.89343	0.61898	3.89343	0.05997
3.90943	0.52412	3.90943	0.05295
3.92543	0.35386	3.92543	0.04566
3.94143	0.42515	3.94143	0.07101
3.95743	0.54267	3.95743	0.09447
3.97343	0.43149	3.97343	0.07364
3.98943	0.29757	3.98943	0.04271
4.00543	0.4183	4.00543	0.04613
4.02143	0.60101	4.02143	0.06342
4.03743	0.53231	4.03743	0.06196
4.05343	0.39775	4.05343	0.06957
4.06943	0.4481	4.06943	0.10763
4.08543	0.47199	4.08543	0.11953
4.10143	0.34722	4.10143	0.0839
4.11743	0.38088	4.11743	0.08352
4.13343	0.78793	4.13343	0.21116
4.14943	1.5261	4.14943	0.57386
4.16543	2.71115	4.16543	1.29418
4.18143	4.09265	4.18143	2.10994
4.19743	4.80516	4.19743	2.43439
4.21343	5.11374	4.21343	2.3594
4.22943	6.15548	4.22943	2.45619
4.24543	8.1297	4.24543	2.87044
4.26143	9.91754	4.26143	3.1636
4.27743	10.3795	4.27743	2.71431
4.29343	10.6177	4.29343	1.81209
4.30943	11.8172	4.30943	1.28474
4.32543	12.5449	4.32543	1.19293
4.34143	12.6727	4.34143	1.24818
4.35743	14.2383	4.35743	1.40431
4.37343	15.4115	4.37343	1.4956
4.38943	12.3331	4.38943	1.27517
4.40543	7.03389	4.40543	0.91868
4.42143	3.6343	4.42143	0.69647
4.43743	2.34899	4.43743	0.60065
4.45343	1.95018	4.45343	0.5828
4.46943	1.84188	4.46943	0.61107
4.48543	1.76764	4.48543	0.63689
4.50143	1.81565	4.50143	0.71699
4.51743	2.10716	4.51743	0.91363
4.53343	2.49507	4.53343	1.16488
4.54943	2.69384	4.54943	1.3033
4.56543	2.39342	4.56543	1.15659
4.58143	1.67788	4.58143	0.79478
4.59743	0.99568	4.59743	0.46263
4.61343	0.62245	4.61343	0.29046
4.62943	0.60115	4.62943	0.29341
4.64543	0.8875	4.64543	0.46872
4.66143	1.49864	4.66143	0.86207
4.67743	2.51004	4.67743	1.51244
4.69343	4.05935	4.69343	2.46755
4.70943	6.22671	4.70943	3.77715
4.72543	7.81769	4.72543	4.7402
4.74143	7.37673	4.74143	4.472
4.75743	5.70284	4.75743	3.4643
4.77343	4.48033	4.77343	2.75283
4.78943	4.57012	4.78943	2.84281
4.80543	6.2827	4.80543	3.92408
4.82143	8.77763	4.82143	5.50658
4.83743	9.42179	4.83743	5.94516
4.85343	6.85759	4.85343	4.33245
4.86943	3.44143	4.86943	2.13221
4.88543	1.63785	4.88543	0.95851
4.90143	1.512	4.90143	0.89818
4.91743	2.46555	4.91743	1.54511
4.93343	3.72021	4.93343	2.33492
4.94943	4.53074	4.94943	2.78219
4.96543	5.32543	4.96543	3.2054
4.98143	6.69881	4.98143	3.99495
4.99743	7.97545	4.99743	4.75584
5.01343	8.87892	5.01343	5.33448
5.02943	10.1685	5.02943	6.09214
5.04543	11.2546	5.04543	6.59839
5.06143	10.9002	5.06143	6.23052
5.07743	9.64325	5.07743	5.40429
5.09343	9.08511	5.09343	5.04055
5.10943	9.55325	5.10943	5.3747
5.12543	10.0738	5.12543	5.81084
5.14143	9.38556	5.14143	5.46106
5.15743	7.24494	5.15743	4.17109
5.17343	5.00976	5.17343	2.83529
5.18943	3.77308	5.18943	2.12204
5.20543	3.6075	5.20543	2.04614
5.22143	4.16927	5.22143	2.39752
5.23743	5.21322	5.23743	3.00808
5.25343	6.76008	5.25343	3.84193
5.26943	8.1703	5.26943	4.56962
5.28543	8.1177	5.28543	4.50953
5.30143	6.45591	5.30143	3.58706
5.31743	4.48654	5.31743	2.49786
5.33343	3.54034	5.33343	1.95029
5.34943	3.95724	5.34943	2.09832
5.36543	5.38767	5.36543	2.709
5.38143	7.29778	5.38143	3.527
5.39743	8.63359	5.39743	4.1427
5.41343	8.68942	5.41343	4.23581
5.42943	8.07131	5.42943	3.98561
5.44543	7.51221	5.44543	3.67889
5.46143	7.33035	5.46143	3.48255
5.47743	7.46908	5.47743	3.42429
5.49343	7.14963	5.49343	3.24733
5.50943	6.42815	5.50943	3.08167
5.52543	7.19205	5.52543	3.75438
5.54143	9.84459	5.54143	5.2381
5.55743	11.9999	5.55743	6.26214
5.57343	12.0548	5.57343	6.15642
5.58943	10.369	5.58943	5.23918
5.60543	8.30687	5.60543	4.19477
5.62143	7.52508	5.62143	3.79765
5.63743	8.24349	5.63743	4.13553
5.65343	9.55736	5.65343	4.79353
5.66943	10.3329	5.66943	5.2453
5.68543	9.87411	5.68543	5.10694
5.70143	8.77138	5.70143	4.63575
5.71743	8.07125	5.71743	4.35858
5.73343	7.79548	5.73343	4.24289
5.74943	7.13649	5.74943	3.84594
5.76543	6.15823	5.76543	3.26242
5.78143	5.6209	5.78143	2.93007
5.79743	5.58339	5.79743	2.87491
5.81343	5.37569	5.81343	2.74811
5.82943	4.78559	5.82943	2.44359
5.84543	4.3117	5.84543	2.21183
5.86143	4.15639	5.86143	2.14281
5.87743	4.31212	5.87743	2.24577
5.89343	5.55009	5.89343	2.96047
5.90943	8.06575	5.90943	4.37997
5.92543	9.93283	5.92543	5.41836
5.94143	9.95333	5.94143	5.39412
5.95743	9.80201	5.95743	5.20821
5.97343	10.4996	5.97343	5.42258
5.98943	10.6506	5.98943	5.37364
6.00543	8.9182	6.00543	4.48288
6.02143	6.38082	6.02143	3.28909
6.03743	5.22076	6.03743	2.8035
6.05343	6.21708	6.05343	3.44799
6.06943	9.12273	6.06943	5.24682
6.08543	13.2317	6.08543	7.85708
6.10143	16.8019	6.10143	10.08
6.11743	18.2642	6.11743	10.8171
6.13343	18.3004	6.13343	10.5812
6.14943	18.1634	6.14943	10.331
6.16543	17.1218	6.16543	9.70091
6.18143	15.1288	6.18143	8.57975
6.19743	14.1946	6.19743	7.98738
6.21343	14.2265	6.21343	7.90477
6.22943	13.4886	6.22943	7.6344
6.24543	12.4843	6.24543	7.54536
6.26143	12.4217	6.26143	7.97507
6.27743	13.2126	6.27743	8.65716
6.29343	14.143	6.29343	9.29618
6.30943	14.1296	6.30943	9.29208
6.32543	13.172	6.32543	8.60233
6.34143	12.3147	6.34143	7.86973
6.35743	11.9811	6.35743	7.4002
6.37343	11.8092	6.37343	6.97776
6.38943	12.2247	6.38943	6.78557
6.40543	14.2718	6.40543	7.47234
6.42143	16.3301	6.42143	8.43413
6.43743	15.8037	6.43743	8.47022
6.45343	13.9276	6.45343	7.9662
6.46943	12.9399	6.46943	7.69966
6.48543	12.65	6.48543	7.55799
6.50143	12.385	6.50143	7.37348
6.51743	11.9655	6.51743	7.1399
6.53343	12.0319	6.53343	7.26138
6.54943	13.631	6.54943	8.34676
6.56543	15.4912	6.56543	9.60625
6.58143	15.2386	6.58143	9.57153

## Sheet: Figure 2c
MBAPbI3/PVK	Control PVK	MVPb2I6/PVK
136.4	72.4667	145
136	71.6667	143.8
135.8	70.8	142.4
135.4	70	141.2
135.2	70.8	142.4
136.4	70.4	143.8
138.8	70.8	143.2
141.2	71.2667	142.4
138.8	68.4	143.2
142.4	70	143.8
141.6	70.4	144.4
140.6	70.8	145
139.6	71.2667	144.4
138.6	70.6	143.8
137.6	70	142.4
132.8	72.0667	141.2
138.8	71.2667	145
140.6	71.4667	143.8
142.4	71.6667	142.4
143.8	71.0667	143.2
147.4	70.4	143.8
147.8	70.6667	143.4
148.2	71	143.2
148.6	71.2667	142.8
146.8	70.8	142.4
145	70.4	143.2
147.4	70.6	143.8
146.2	70.8	143.2
145	71.4667	142.4
143.8	72.0667	141.2
149.8	72.4667	142.4
148.6	72.0667	143.8
149	71.6667	144
149.4	69.8	144.4
149.8	68	144.6
148.6	68.6	145
147.4	69.2	143.8
145	68.6	141.2
148.6	68	140.6
147.4	68.4	140
146.2	68.8	138.2
145	69.8	136.4
145.8	70.8	138.8
146.8	71.2667	141.2
147.6	70.6	140.8
148.6	70	140.4
147.6	70.2	140
146.8	70.4	139.8
145.8	70.6	139.4
145	70.8	139.2
143.8	71.4667	138.8
142.4	72.0667	138.6
141.2	70.8	138.2
145	69.6	138
144.4	68.8	137.6
144	69.2	136.8
143.4	69.6	136
143	72.0667	135.2
142.4	70.4	135.6
142.2	70.6	136
141.8	70.8	136.4
141.6	70.6667	135.2
141.2	70.5333	134.8
145	70.4	134.4
141.2	70	134
142.2	71.2667	135.2
143.2	70.6	136.4
144.2	70	137.6
145.2	70.8	137
146.2	70	136.4
141.2	69.9333	135.8
136.4	69.8667	135.2
134.6	69.8	135.8
132.8	69.6667	136.4
138.8	69.6	135.2
137	68.8	136.4
135.2	69.2	137.6
139.4	69	136.4
143.8	68.8	135.2
144.4	68.4	135.8
145	68	136.4
145.6	68.1333	135.2
146.2	68.3333	134
146.8	68.4667	134.6
147.4	68.6667	135.2
142.4	68.8	136.4
137.6	68.6	138.8
141.2	68.4	140.6
141.8	68.6	142.4
142.4	68.8	140
142.2	68	139.8
141.8	69.2	139.4
141.6	68.9333	139.2
141.2	68.6667	138.8
143.8	68.4	139.4
146.2	68.8	140
140.6	69.2	143.8
135.2	68.8	140
137.6	68.4	141.2
139.4	68	142.4
141.2	67.6	141.2
142.4	68	140
143.8	68.4	139.4
139.4	68.6667	138.8
135.2	68.9333	136.4
137.6	69.2	135.8
140	68.4	135.2
139.4	67.6	135.8
138.8	71.4667	136.4
135.2	75.3333	135.8
136.4	73.0667	135.2
137.6	70.8	135.8
138	73.8667	136.4
138.4	76.9333	135.2
138.8	78.1333	134.8
139.2	78.3333	134.4
139.6	78.5333	134
140	76.1333	135.2
139.4	73.6667	135.8
138.8	71.2667	136.4
138.6	68.8	137.6
138.4	68.4	134
138.2	68	135.2
137.8	68.2667	136.4
137.6	68.5333	137.6
137	68.8	136.4
136.4	68.6	135.2
138.2	68.4	134
140	68.2	134.6
138.8	68	135.2
137.6	72.4667	135.8
136.4	76.9333	136.4
135.8	73.2667	135.2
135.2	69.6	134
136.4	68.8	132.8
134	68	134.6
134.4	68.8	136.4
135	68.4	135.8
135.4	68	135.2
136	69.2	135.6
136.4	68.4	136
134	68.3333	136.4
135.2	68.2	135.2
134.6	68.1333	135.8
134	68.0667	136.4
135.2	68	137.6
135.4	68.8	136.4
135.6	68.5333	138.2
135.8	68.2667	140
136	68	136.4
136.2	69.2	136.6
136.4	68	137
132.8	68.6	137.4
136.4	69.2	137.6
135.2	68	137
134	68.4	136.4
136.4	68.8	135.8
134	68	135.2
133.4	68.4	136.4
132.8	68.8	137.6
134.4	69.2	137.4
136	69.6	137.2
137.6	69.2	136.8
136.4	68.9333	136.6
132.8	68.6667	136.4
135.2	68.4	136.2
137.6	69.8	136
136.4	71.2	135.6
134	72.6	135.4
135.2	74	135.2
136.4	75.3333	136.4
134	76.7333	135.8
135.2	78.1333	135.2
136.4	77.3333	136.4
137.6	74.2	135.2
135.2	71.1333	134.6
134.8	68	134
134.4	68.8	134.4
134	69.6	134.8
137.6	69.4	135.2
136.4	69.2	136.4
135.2	68.8	135.2
137.6	68.4	135.8
136.4	68.8	136.4
135.2	69.2	135.8
134	68.9333	135.2
136.4	68.6667	135.8
135.2	68.4	136.4
134	68.8	136
135.2	69.2	135.8
136.4	68.6	135.4
134.6	68	135.2
132.8	68.6	135.6
138.8	69.2	136.2
136.4	68.8	136.6
134	68.4	137.2
135.2	68	137.6
134	68.2	137
135.8	68.4	136.4
137.6	68	137.6
135.8	68.8	138.8
134	68	135.2
134.4	67.2	132.8
134.8	68	134
135.2	68.8	135.2
134.8	73.0667	136.4
134.4	77.3333	136
134	76.1333	135.8
133.6	76.7333	135.4
133.2	77.3333	135.2
132.8	68.4	135.8
136.4	67.6	136.4
132.8	68.2	137.6
133.6	68.8	136.8
134.4	69.6	136
135.2	68	135.2
136.4	68.2667	135.8
137.6	68.5333	136.4
137	68.8	138.2
136.4	68.2	140
135.2	67.6	139.8
134	69.2	139.6
135.8	68	139.4
137.6	68.6	139
137.2	69.2	138.8
136.8	68.8	138.2
136.4	68.4	137.6
135.2	68	137.2
134	75.3333	136.8
135.2	76.5333	136.4
136.4	75.9333	135.2
134.6	75.3333	135.8
132.8	74.0667	136.4
134	75.7333	135.2
136.4	75.5333	134
136.8	75.3333	135.8
137.2	68	137.6
137.6	68.2	140
135.8	68.4	139.4
134	68.2667	138.8
134.6	68.2	136.4
135.2	68.0667	136
135.8	68	135.6
136.4	69.2	135.2
135.2	67.6	137
134	67.7333	138.8
134.6	67.8667	140
135.4	68	141.2
136.2	68.6	140
136.8	69.2	138.8
137.6	68.8667	137.6
137.4	68.6	139.4
137	68.2667	141.2
136.6	68	141.8
136.4	72.4667	142.4
136	76.9333	141.2
135.4	76.8	140
135	76.6667	138.8
134.4	76.5333	137.6
134	77.1333	139.2
135.2	77.7333	140.8
136.4	77.1333	142.4
135.4	76.5333	141.2
134.6	76.9333	140
133.6	77.3333	138.8
132.8	76.9333	140
134	76.5333	140.6
135.2	76.1333	141.2
135.6	75.7333	140
136	75.3333	138.8
136.4	68	137.6
135.2	70	136.4
134	72.8667	136
135.2	75.7333	135.6
136.4	75.3333	135.4
135.2	74.9333	135
134	75.1333	134.6
135.8	75.3333	134.4
137.6	74.9333	134
136.4	75.3333	134.6
137	75.7333	135.2
137.6	74.0667	134.6
138.8	75.3333	134
140	74.6667	134.6
141.2	74.0667	135.2
142.4	74.4667	135.4
141.2	72.8667	135.6
140	72.4667	136
139.2	72.0667	136.2
138.4	72.8667	136.4
137.6	72.4667	135.2
138.8	72.0667	135.8
140	76.5333	136.4
138.8	74.4667	135.2
141.2	74.9333	134.8
139.4	75.3333	134.4
137.6	73.2667	134
139.4	72.8667	135.2
141.2	72.4667	134.6
139.6	71.6667	134
138	72.8667	135.2
136.4	72.6667	134.8
138.2	72.4667	134.4
140	72.6667	134
138.8	72.8667	135.2
138.4	72.6667	136.4
138	72.4667	135.2
137.6	72.0667	134
138.2	71.6667	134.2
138.8	71.2667	134.4
139.6	71.4667	134.6
140.4	71.6667	135
141.2	71.4667	135.2
138.8	71.2667	134.6
136.4	71.6667	134
137.6	70.4	135.2
138.8	69.6	136.4
138.2	68.8	135.2
137.6	71.6667	132.8
138.8	70.4	134
140	69.2	135.2
139.4	70	135.4
138.8	70.8	135.8
140	71.6667	136
139.4	72.4667	136.4
138.8	72.8667	136
141.2	73.2667	135.8
136.4	73.4	135.4
137.6	73.5333	135.2
138.8	73.6667	134.4
137.6	73.8667	133.6
136.4	74.0667	132.8
135.2	74.2667	134
138.8	74.4667	135.2
136.4	73.6667	135.4
138.8	72.8667	135.6
141.2	72.2667	136
141	71.6667	136.2
140.6	72.0667	136.4
140.4	72.4667	135.2
140	72.8667	134
138.8	72.0667	134.6
140.6	72.2	135.2
142.4	72.3333	134.4
140	72.4667	133.6
137.6	74.0667	132.8
136.8	75.7333	135.2
136	76.1333	135.8
135.2	76.5333	136.4
136.4	77.3333	134
135.2	78.1333	135.2
134	79	135.8
138.8	73.6667	136.4
140	74.4667	135.2
141.2	73.4667	135.8
142.4	72.4667	136.4
141.2	76.9333	135.2
141.8	73.2667	135
142.4	73.8667	134.6
140	74.4667	134.4
143.8	73.5333	134.2
141.8	72.6	134
140	71.6667	135.2
141.6	72.4667	136.4
143.4	72.8667	135.6
145	72.2667	134.8
138.8	71.6667	134
142.4	75.3333	133.8
140.6	70.4	133.6
138.8	74.0667	133.4
143.8	77.7333	133.2
140	77.3333	133
140.6	77.1333	132.8
141.2	76.9333	134
141.2	78.5333	135.2
141	77.7333	135.4
140.8	77.4667	135.8
140.6	77.2	136
140.6	76.9333	136.4
140.4	76.7333	135.8
140.2	76.5333	135.2
140	76.8667	134.8
143.8	77.1333	134.4
141.8	77.4667	134
140	77.7333	135.2
143.8	78.1333	135.4
141.8	77.7333	135.8
140	77.9333	136
141	78.1333	136.4
141.8	77.7333	135.2
142.8	77.8667	134.6
143.8	77.9333	134
142.4	78.0667	134.6
141.2	78.1333	135.2
140	78.5333	135.8
138.8	79	136.4
137.6	78.1333	135.2
138.8	77.3333	135.8
140	77.7333	136.4
140.6	78.1333	135.2
141.2	78.5333	134
139.4	79.2	135.2
137.6	79.8	136.4
141.2	79.4	135.8
136.4	79	135.2
135.6	78.8	134.6
134.8	78.5333	134
134	77.9333	134.6
137	77.3333	135.2
140	77.8667	134
140.6	78.4	134.4
141.2	79	134.8
140.2	78.5333	135.2
139.2	78.6667	136.4
138.2	78.8667	135.8
137	79	135.2
136	79.6	135.8
135	80.2	136.4
134	79.4	135.8
135.2	78.5333	135.2
136.4	79.2667	135.8
135.8	79.9333	136.4
135.2	80.6	136.6
135.4	79	136.8
135.8	79.8	137
136	79.2	137
136.4	78.5333	137.2
137.2	77.3333	137.4
138	79.8	137.6
138.8	79.6	135.8
135.8	79.4667	134
132.8	79.2667	135.2
133.4	79.1333	136.4
134	79	135.2
134.6	78.8	136.4
135.2	78.5333	136
135.8	78.1333	135.6
136.4	77.7333	135.2
136.2	78.5333	136.4
136	81	137
135.6	82.8667	137.6
135.4	84.6667	136.4
135.2	85.0667	135.8
135.8	85.8667	135.2
136.4	86.7333	134.6
137	79	134
137.6	82.2	134.6
137	79.4	135.2
136.4	76.5333	134.6
135.6	78.1333	134
134.8	79.4	133.4
134	75.6	132.8
135.2	71.8	134
137.6	68	135.2
137	68.2	136.4
136.4	68.4	135.2
135.8	68.2	134
135.2	68	134.6
136.4	68.2	135.2
137.6	68.4	135.8
134	68.8	136.4
135.8	68.4	135.8
137.6	68	135.2
135.2	68.4	135.8
137.6	68.8	136.4
136.4	68.4	135.2
135.2	68	135.4
136.4	67.8	135.6
137.6	67.6	135.8
136.4	68.2	136
135.2	68.8	136.2
138.8	67.6	136.4
137.6	68.2	135.2
136.4	68.8	132.8
134	68.2	134
136.4	67.6	135.2
137.4	68.2	137.6
138.2	68.8	135.2
139.2	68.2	135
140	67.6	134.8
139.4	68.2	134.6
138.8	68.8	134.4
143.8	68.2	134.2
141.2	67.6	134
138.8	68.8	135.2
140.6	68.6	135.4
142.4	68.4	135.6
140	68.2	135.8
137.6	68	136
135.8	67.8	136.2
134	67.6	136.4
134.6	67.7333	135.8
135.2	67.8667	135.2
134.8	68	134
134.4	68.8	135.2
134	68	134
137.6	68.6	132.8
135.2	69.2	136.4
136.4	68.6	136
137.6	68	135.6
138.8	67.8	135.2
136.4	67.6	136.4
135.8	68	135.8
135.2	68.4	135.2
134.8	68.8	135
134.4	68	134.8
134	69.2	134.6
136.4	68.6	134.4
134	68	134.2
135.2	68.8	134
136.4	67.6	134.6
134	68.8	137.6
134	68.5333	138.4
134.8	68.2667	139.2
135.6	68	140
136.4	68.8	138.2
134.6	67.6	136.4
132.8	68	136
134.6	68.4	135.4
136.4	68.6	135
135.2	68.8	134.4
134	68.4	134
136.4	67.6	134.6
132.8	67.8	135.2
134.6	68	137.6
136.4	68.2	140
135.2	68.4	141.2
134	67.6	142.4
134.6	68	141.6
135.2	68.2	140.8
136	68.4	140
136.8	68.6	140.6
137.6	68.8	141.2
137.4	68.4	141.8
137	68	142.4
136.6	68.2667	143.2
136.4	68.5333	143.8
137	68.8	143.4
137.6	68.4	143.2
138.2	68	143
138.8	68.4	142.8
138.2	69.2	142.4
137.6	68.8	141.8
136.4	68.4	141.2
135.2	68.2	140
135.8	68	138.8
136.4	68.2	139.2
135.6	68.4	139.6
134.8	68.6	140
134	68.8	140.4
137	68.4	140.6
140	68.2667	141
132.8	68.1333	141.2
137.6	68	142
136.4	68.6	143
135.2	69.2	143.8
137.6	68.4	142.4
134	67.6	141.2
135.2	67.8	139.8
136.4	68	138.4
137.6	69.2	136.8
138.8	68.6	135.4
140	68	134
141.2	68.6	135.2
139.6	69.2	136.4
138	68.4	135.8
136.4	67.6	135.2
138.2	68	134
140	68.4	132.8
141.2	68.8	134
137.6	68.4	135.2
138.6	68.6	135
139.4	68.8	134.6
140.4	70.8	134.4
141.2	72.8667	134.2
140	68.8	134
138.8	68.4	134.6
140.6	68.8	135.2
142.4	69.2	135.4
138.8	68.4	135.4
141.2	67.6	135.6
138.8	70	135.8
136.4	71.2667	136
140	72.4667	136
139.4	72.6667	136.2
138.8	72.8667	136.4
138.6	73.6667	135.2
138.2	74.4667	134.4
138	75.3333	133.6
137.6	71.2667	132.8
138.2	69.8	134
138.8	68.4	135.2
135.2	68.2	136
136.4	68	136.8
135.8	75.7333	137.6
135.2	71.2667	140
134.6	71.8667	141.2
134	72.4667	142.4
134.8	73.0667	143.8
135.6	73.6667	144.4
136.4	71.0667	145
137	68.4	143.8
137.6	68.8	142.4
136.4	69.2	141.2
135.2	68.4	137.6
137.6	68	138.8
136.4	67.6	140
137.6	68	141.2
138.8	69.2	141.8
134	69	142.4
136.4	68.8	143.2
137.6	72.8667	143.8
138.8	76.9333	140
137.6	68.4	142.4
136.4	67.6	142
134	67.8	141.6
135.8	68	141.2
137.6	68.4	143.8
136.4	68.8	142.4
135.2	71.2667	143.2
134.6	73.6667	143.8
134	73.8667	142.4
136.4	74.0667	143.2
134	76.5333	143.8
134.6	75.7333	143.2
135.2	76.3333	142.4
134.6	76.9333	140
134	77.0667	141.2
135.2	77.2	140.6
136.4	77.3333	139.8
135.2	76.9333	139.2
134	76.5333	138.4
136.4	76.1333	137.8
135.2	76.5333	137
134	75.9333	136.4
136.4	75.3333	140
134	76.9333	136.4
134.6	76.5333	137
135.2	76.9333	137.6
134.6	77.3333	141.2
134	77.1333	139.4
134.8	76.9333	137.6
135.8	75.3333	138.8
136.6	76.9333	140
137.6	77.1333	139.4
131.6	77.3333	138.8
137.6	77.2	140
137.2	77.0667	141.2
136.6	76.9333	140
136.2	77.3333	138.8
135.6	77.9333	138.4
135.2	78.5333	137.8
134.6	76.9333	137.4
134	77.5333	136.8
135.2	78.1333	136.4
136.4	79.4	136
137	76.9333	135.4
137.6	79	135
134	81	134.4
136.4	78.5333	134
135.2	76.1333	134.6
134	76.7333	135.2
134.6	77.3333	136.4
135.2	77.1333	137.6
134.6	76.9333	136.8
134	76.1333	136
134.4	75.3333	135.2
134.8	78.1333	134
135.2	79.4	134.2
136.4	80.0667	134.6
137.6	80.7333	134.8
135.8	81.4	135.2
134	80.2	134.8
135.8	79.8	134.6
137.6	79.4	134.2
136.4	78.6667	134
135.2	78	135.2
134.6	77.3333	134.8
134	77.7333	134.4
135.8	78.1333	134
137.6	77.3333	134.6
137	76.5333	135.2
136.4	76.7333	135.4
136.2	76.9333	135.8
136	76.3333	136
135.6	75.7333	136.4
135.4	76.9333	132.8
135.2	77.3333	134
134.6	77.2	135.2
134	77.0667	134.6
135.8	76.9333	134
137.6	77.7333	134.4
135.8	77.1333	134.8
134	76.5333	135.2
133.4	76.3333	135.8
132.8	76.1333	136.4
135.2	77.3333	135.8
137.6	76.9333	135.2
142.4	77.9333	134.8
143.8	79	134.4
143.2	76.1333	134
142.4	75.9333	134.6
146.2	75.7333	135.2
143.8	76.1333	136.4
141.2	76.5333	132.8
146.2	77.3333	133.4
141.2	76.9333	134
138.8	76.8	134.6
136.4	76.6667	135.2
137	76.5333	135
137.6	76.9333	134.8
135.2	77.9333	134.6
136.4	79	134.4
135.2	77.7333	134.4
134	76.5333	134.2
135.2	76.9333	134
137.6	77.3333	135.2
138.2	76.9333	136.4
138.8	76.5333	137.6
137.6	77.5333	137
138.8	78.5333	136.4
140	77.3333	135.8
139.8	76.9333	135.2
139.6	76.5333	134.6
139.4	76.9333	134
139.2	77.3333	134.6
139	78.1333	135.2
138.8	79	134
141.2	77.7333	133.6
142.4	79.1333	133.4
141.8	80.4667	133
141.2	81.8	132.8
140.6	78.3333	133.2
140	74.9333	133.6
138.2	76.5333	134
136.4	79	135.2
137.6	78.8	135
136.6	78.5333	135
135.8	77.7333	134.8
134.8	76.9333	134.6
134	75.7333	134.6
141.2	76.1333	134.4
138.8	76.5333	134.4
140.6	76.9333	134.2
142.4	78.1333	134
140	77.7333	134
137.6	77.3333	134.6
138.8	78.1333	135.2
140	79	135
141.8	78.3333	134.6
143.8	77.7333	134.4
136.4	77.6	134.2
135.6	77.4667	134
134.8	77.3333	135.2
134	74.0667	136.4
136.4	70.8	135.2
135.8	67.6	134
135.2	68	134.6
136.4	68.4	135.2
134	68	134.8
138.2	67.6	134.4
142.4	68.2	134
141.6	68.8	134.6
140.8	68	135.2
140	69.2	134
145	68.6	132.8
143.8	68	134
142.4	68.1333	135.2
141.2	68.2667	134.8
143.2	68.4	134.4
145	68.5333	134
142.4	68.6667	134.6
147.4	68.8	135.2
144.4	73.2667	135.8
141.2	74.9333	136.4
144.4	76.5333	136
147.4	76.2	135.6
146.2	75.9333	135.2
145	75.6	135
143.8	75.3333	135
142.4	75.5333	134.8
143.8	75.7333	134.6
144.2	76.1333	134.4
144.6	76.5333	134.4
145	76.1333	134.2
143.8	75.7333	134
142.4	75.1333	134
141.2	74.4667	135.2
140.6	75.3333	136.4
140	75.7333	135.8
140.6	75.5333	135.2
141.2	75.3333	135.8
143.2	74.0667	136.4
145	74.6667	136
142.4	75.3333	135.6
143.8	74.0667	135.2
141.2	75.3333	135.8
138.8	75.5333	136.4
140	75.7333	135.2
141.2	74.9333	134
138.8	74.0667	134.6
136.4	75.7333	135.2
136.8	76.5333	135.6
137.2	76.2	136
137.6	75.9333	136.4
141.2	75.6	135.8
145	75.3333	135.2
142.4	74.9333	135.8
142	76.1333	136.4
141.6	76.9333	136
141	77.7333	135.6
140.6	76.9333	135.2
140	76.1333	135.8
141.2	75.7333	136.4
142.4	75.3333	135.8
143.2	74.9333	135.2
143.8	74.6667	134.6
137.6	74.4667	134
142.4	74.2667	135.2
141.2	74.0667	135.8
140	74.9333	136.4
138.8	74.0667	137
137.6	74.6667	137.6
136.4	75.3333	138
138.8	74.6667	138.2
134	74.0667	138.6
137.6	75.7333	138.8
141.2	75.3333	136.4
139.4	75.1333	136
137.6	74.9333	135.6
136.4	74.0667	135.2
135.2	73.6667	134.8
136.4	71.4667	134.4
137.6	69.2	134
136.4	68.6	134.6
134	68	135.2
135.8	68.2667	135.6
137.6	68.5333	136
135.2	68.8	136.4
138.2	68	137
141.2	68.8	137.6
140	68.6	136.4
138.8	68.4	138.8
137.6	68.2667	138.2
136.4	68.2	137.4
138.2	68.0667	136.6
140	68	136
136.4	68.6	135.2
135.2	69.2	135.8
136.4	68.8	136.4
137.6	73.6667	135.2
140	71.8667	136.4
138.8	70	137.2
138	72.8667	138
137.2	75.7333	138.8
136.4	74.0667	137.6
135.8	75.7333	136.4
135.2	75.5333	137.6
136.4	75.3333	138.8
137.6	74.9333	136.4
136.4	74.4667	137
134	67.6	137.6
134.8	68	138.2
135.6	68.4	138.8
136.4	72.8667	137.6
134	70.4	136.4
135.2	71.2667	137.6
136.4	72.0667	138.8
136	76.9333	134
135.6	75.7333	135.2
135.2	75.9333	135.6
134.8	76.1333	136
134.6	76.3333	136.4
134.2	76.5333	137.6
134	76.9333	136.4
135.8	77.0667	137
137.6	77.2667	137.6
135.2	77.4	136.4
135	77.6	135.2
134.6	77.7333	134
134.4	77.3333	135.2
134.2	78.5333	136.4
134	79	135.2
133.4	79.4	136.4
132.8	74.0667	136
134.6	75.7333	135.6
136.4	77.3333	135.2
135.6	80.2	135.8
134.8	78.1333	136.4
134	78.5333	135.8
136.4	79	135.2
135.2	79.4	132.8
134.6	79.8	134
134	82.2	134.6
135.2	81.4	135.2
134	79.6	134
135.2	77.7333	135.2
136.4	73.2667	136.4
135.8	68.8	135.6
135.2	68.2	134.8
134.6	67.6	134
134	68	134.4
135.2	68.4	134.8
136.4	69.4	135.2
137.6	70.4	135.6
135.2	71.8667	136
132.8	73.2667	136.4
135.2	74.0667	135.8
134.4	74.9333	135.2
133.6	75.7333	134.6
132.8	76.9333	134
135.2	78.1333	134.6
137.6	79.4	135.2
132.8	78.5333	135.8
137.6	78.3333	136.4
136.4	78.1333	136
135.2	77.9333	135.8
136.4	77.7333	135.4
134	78.1333	135.2
134.6	78.5333	134
135.2	77.7333	134.8
136	76.9333	135.6
136.8	76.1333	136.4
137.6	74.0667	134
135.8	73.8667	136.4
134	73.6667	135.8
134.6	74.4667	135.2
135.2	75.3333	134
135.8	74.9333	135.2
136.4	74.4667	134.8
134	74.6667	134.4
136.4	74.9333	134
138.2	74.0667	134.6
140	74.2667	135.2
138.2	74.4667	135
136.4	74.2667	134.8
137	74.0667	134.6
137.6	73.8667	134.4
137.4	73.6667	134.4
137.2	74.2667	134.2
137	74.9333	134
136.8	74.2667	135.2
136.6	73.6667	136.4
136.4	73	135.8
137.6	72.2667	135.2
137	71.5333	134.6
136.4	70.8	134
137.6	73.6667	134.2
140	69.6	134.6
139.4	69.8	134.8
138.8	70	135.2
140	70.4	136.4
141.2	70.8	135.2
138.8	69.8	134
138.6	68.8	134.6
138.2	68	135.2
138	68.8	135.6
137.6	69.6	136
136.4	70.2	136.4
135.2	70.8	134.6
138.8	68	132.8
136.4	69.2	133.4
136.6	69	134
137	68.8	134.6
137.4	68.4	135.2
137.6	68	136.4
136.4	67.6	135.8
135.2	68.4	135.2
135.8	68.2	134.8
136.4	68	134.6
137.6	68.2	134.2
138.8	68.4	134
138.2	68.6	135.2
137.6	68.8	136.4
138.8	69	135.2
139.4	69.2	135.8
140	68	136.4
137.6	67.8667	136
135.2	67.7333	135.6
135.8	67.6	135.4
136.4	68.8	135
135.2	68.4	134.6
134	68	134.4
132.8	67.7333	134
135.2	67.4667	135.2
135.8	67.2	136.4
136.4	68.4	136
135.4	68.5333	135.6
134.6	68.6667	135.2
133.6	68.8	134.8
132.8	69.6	134.4
136.4	68.8	134
135.8	68	135.2
135.2	68.4	136.4
134.6	68.8	137.6
134	69.2	136.4
135.2	67.6	135.2
137.6	68.2	136.4
136.4	68.8	137.6
135.2	68.9333	138.8
132.8	69.0667	138.2
136.4	69.2	137.6
137.4	68.4	137.4
138.2	67.6	137
139.2	68.8	136.6
140	68	136.4
135.2	68.6	136
136.4	69.2	135.6
137.6	68.6	135.2
135.8	68	136.4
134	68.0667	137.6
134.6	68.2	137
135.2	68.2667	136.4
134	68.4	137.6
136.4	68	138.8
138.2	67.8667	139
140	67.7333	139.4
138.2	67.6	139.6
136.4	68.2	139.8
137	68.8	140
137.6	68.4	139.4
138.2	68.4	138.8
138.8	69.2	134
137.6	68.8	134.4
136	68.4	134.8
134.4	68	135.2
132.8	68.8	135.8
135.2	68	136.4
137.6	68.2	135.2
136.4	68.4	134
135.2	68.6	134.8
135.8	68.8	135.6
136.4	68.2	136.4
134.6	67.6	134
132.8	68	135.2
134.6	68.4	136.4
136.4	68.2	135.2
135.2	68	134.8
134	69.2	134.4
135.2	68	134
136.4	68.8	134.6
134.6	69.6	135.2
132.8	68.8	136.4
136.4	68	134
134	72.4667	134.6
135.6	68.8	135.2
137.2	73.4667	136.4
138.8	78.1333	135.2
136.4	78.4667	134.8
132.8	78.8667	134.4
134.6	79.2	134.2
136.4	79.5333	133.8
136	79.8667	133.4
135.8	80.2	133
135.4	78.5333	132.8
135.2	77.3333	138.8
137	76.1333	135.2
138.8	77.9333	135.8
136.4	79.8	136.4
134	79.4	135.2
135.8	79	134
137.6	78.8	135.2
137	78.5333	136.4
136.4	80.2	135.2
136.2	76.9333	134
136	78.5333	134.6
135.8	80.2	135.2
135.6	77.3333	135.8
135.6	74.4667	136.4
135.4	75.3333	135.8
135.2	69.2	135.2
134	68.8667	135
132.8	68.6	134.8
134	68.2667	134.6
135.2	68	134.4
134.6	70.4	134.2
134	69.2	134
136.4	68	135.2
132.8	70.4	136.4
134.6	68.4	135.8
136.4	70.2	135.2
135.8	72.0667	134.6
135.2	73.0667	134
135.8	74.0667	134.4
136.4	73.6667	134.8
137	74.4667	135.2
137.6	73.8667	134.8
136.4	73.2667	134.6
136	73.8667	134.2
135.4	74.4667	134
135	75.1333	134.6
134.4	75.7333	135.2
134	75.1333	134
136.4	74.4667	135.2
135.2	73.6667	136.4
134	72.4667	137.6
135.2	73.2667	138.8
136.4	74.0667	140
135.8	73.0667	138.8
135.2	72.0667	138.6
136.4	79	138.2
137.6	79.8	138
136.4	76.9333	137.6
135.6	74.0667	136.4
134.8	72.0667	135.8
134	72.8667	135.2
135.2	73.6667	135.4
136.4	74.4667	135.6
135.8	75.3333	136
135.2	76.1333	136.2
135.8	74.0667	136.4
136.4	75.9333	135.2
136	77.7333	137.6
135.6	76.5333	139.4
135.2	75.3333	141.2
135.4	72.0667	141.6
135.8	71.6667	141.8
136	73.6667	142.2
136.4	75.7333	142.4
135.8	77.7333	141.2
135.2	79.8	140
136.4	82.6	140.6
134	81.4	141.2
135.8	82	141.8
137.6	82.6	142.4
137	79.4	141.2
136.4	79.8	138.8
135.2	79.2	138.6
134	78.5333	138.2
135.2	79.1333	138
136.4	79.6667	137.6
135.2	80.2	138.8
136	79.2	137.6
136.8	78.1333	136.4
137.6	80.6	135.2
137	80.2	136
136.4	79.8	136.8
135.2	79.4	137.6
136.4	78.8667	138.8
137.6	78.2667	136.4
136.4	77.7333	135.8
135.2	79	135.2
135	78.5333	134.6
134.8	78.1333	134
134.8	78.3333	136.4
134.6	78.5333	137.6
134.4	76.9333	136.4
134.2	76.5333	135.2
134.2	72.6667	134
134	68.8	135.2
135.2	68.4	134.6
136.4	68	134
135.2	68.1333	134.6
134	68.3333	135.2
135.8	68.4667	135.8
137.6	68.6667	136.4
136.4	68.8	134.6
135.2	68.4	132.8
134	68	134.6
134.6	68.8	136.4
135.2	67.2	135.2
135.8	68	134
136.4	68.8	134.6
135.2	71.6667	135.2
134	74.4667	134
136.4	75.1333	135.2
132.8	75.7333	136.4
134.6	75.5333	136.6
136.4	75.3333	137
135.8	75.6	137.4
135.2	75.8667	137.6
134.6	76.1333	138.8
134	75.7333	140
135.2	75.5333	138.8
136.4	75.3333	137.6
134	75.5333	138.4
136.4	75.7333	139.2
135.2	76.5333	140
134	68	138.8
135.2	68.6	138.2
136.4	69.2	137.6
134	68.6	137
135.2	68	136.4
136.4	69.2	137.6
132.8	68.6	138.8
136.4	68	138.2
135.8	69.2	137.6
135.2	68	138.8
134.6	68.4	140
134	68.8	139.4
135.2	67.6	138.8
136.4	68.8	139.4
135.8	68.2	140
135.2	67.6	141.2
134.6	68.6	142.4
134	69.6	141.2
135.2	68.4	138.2
136.4	67.6	135.2
137	67.8	135.8
137.6	68	136.4
135.2	68.4	137.6
132.8	68.8	135.2
134.4	68.2	136.4
136	67.6	137.6
137.6	68	137
134.6	68.4	136.4
131.6	68	135.8
135.2	67.6	135.2
138.8	68	135.8
136.4	69.2	136.4
138.8	68.4	137.6
137.6	67.6	138.8
136.4	68.8	138.2
135.8	68.6	137.6
135.2	68.4	138.8
134.8	68.6	140
134.6	68.8	139.4
134.2	68.4	138.8
134	68	139.2
136.4	68.4	139.6
134	68.8	140
135.8	68.6	138.8
137.6	68.4	137.6
138	68.6	136.4
138.4	68.8	140
138.8	69	138.8
137.6	69.2	137.6
136.4	68.4	138.8
138.8	67.6	140
136.4	68.4	139.4
138.2	69.2	138.8
140	68.6	138.2
139.4	68	137.6
138.8	68.6	138.2
138.2	69.2	138.8
137.6	69	138.2
138.8	68.8	137.6
140	68.5333	136.4
138.8	68.3333	136.8
137.6	68.0667	137.2
138.2	67.8	137.6
138.8	67.6	137
139.2	68.8	136.4
139.4	67.6	134
139.8	68	133.6
140	68.4	133.2
139.4	68.5333	132.8
138.6	68.6667	134
137.8	68.8	135.2
137.2	68	136.4
136.4	68.4	137.6
138.2	68.8	135.2
140	68.4	134.8
137.6	68	134.6
140	68.2	134.2
138.8	68.4	134
137.6	68.6	135.2
138.2	68.8	137.6
138.8	68.4	135.8
137.6	68	134
136.4	67.8	134.6
137	67.6	135.2
137.6	68.2	135.8
136.6	68.8	136.4
135.8	67.6	135.8
134.8	68.2	135.2
134	68.8	135.8
136.4	69.6	136.4
135.8	70.2667	134.6
135.2	71	132.8
135.8	71.6667	134
136.4	70.8	135.2
135.2	70	135.8
136.4	70.4	136.4
135.8	72.0667	135.8
135.2	71.2667	135.2
134.6	70.4	135.8
134	70.5333	136.4
135.2	70.6667	135.8
136.4	70.8	135.2
137	68.8	134.8
137.6	68.4	134.4
134	68	134
136.4	69.8	134.6
135.2	71.6667	135.2
134	68.8	135.8
133.4	68.4	136.4
132.8	68.2667	135.8
134.6	68.1333	135.2
136.4	68	134.6
136.8	69.2	134
137.2	68.6	135.2
137.6	68	136.4
136.4	69.2	135.2
135.2	69	134
136.4	68.8	134.6
137.6	68.2	135.2
134	67.6	135.8
137.6	68.8	136.4
135.8	68.4	135.2
134	68.6	135
135.2	68.8	134.8
136.4	68.6	134.6
135.2	68.4	134.4
134	68.8	134.4
134.6	68.4	134.2
135.2	68.8	134
135.8	69.2	134.2
136.4	68.6	134.4
135.8	68	134.6
135.2	68.4	135
135.8	68.8	135.2
136.4	69.2	134.6
136	69.6	134
135.6	70	134.6
135.2	70.4	135.2
134	70	135.8
137.6	72.0667	136.4
135.8	72.6	135.8
134	73.1333	135.2
134.6	73.6667	134.6
135.2	74.0667	134
137	74.4667	136.4
138.8	76.9333	137.6
138.4	78.5333	137
138	77.1333	136.4
137.6	75.7333	135.8
138.8	76.1333	135.2
139.2	76.5333	134.6
139.6	74.0667	134
140	74.4667	134.6
140.4	74.9333	135.2
140.8	75.3333	135.8
141.2	75.5333	136.4
140.8	75.7333	135.2
140.4	74.0667	134
140	69.6	136.4
139.4	69.2	135.2
138.8	68.8	134
138.6	68.6	135.2
138.2	68.4	135.6
138	70	136
137.6	68.4	136.4
138.2	68.6	136
138.8	68.8	135.8
140	68.6667	135.4
135.2	68.5333	135.2
137	68.4	137
138.8	68	138.8
137.6	67.6	139.2
136.4	68.4	139.4
137	68	139.8
137.6	68.2	140
137	68.4	139.4
136.4	68.8	138.8
138.8	67.6	141.2
137.6	68.2	138.8
138.4	68.8	140
139.2	68.5333	141.2
140	68.2667	140.6
135.2	68	140
137.6	68.8	141.2
137	68.4	142.4
136.4	68	140.4
137.6	68.6	138.4
138.8	69.2	136.4
137	68.4	135.8
135.2	68.4667	135.2
136.4	68.5333	136.4
137.6	68.6667	135.6
135.2	68.7333	134.8
137.6	68.8	134
136.4	68.4	135.2
135.2	68.5333	136.4
135.8	68.6667	135.4
136.4	68.8	134.6
137.6	68	133.6
138.8	68.2	132.8
137.6	68.4	136.4
136.4	68.6	137.6
135.6	68.8	136.4
134.8	68.4	135.2
134	67.6	135.4
134.6	67.8	135.8
135.2	68	136
136.4	68.4	136.4
137.6	68.8	135.8
137	68.4	135.2
136.4	68	135.8
138.8	68.2	136.4
140	68.4	135.2
141.2	68.8	134
142.4	68	133.6
138.8	68.2	133.2
135.2	68.4	132.8
135.8	68.6	135.2
136.4	68.8	134.8
135.8	68	134.4
135.2	67.2	134
138.8	68	135.2
136.4	68.8	136.4
136	68	135.8
135.8	68.2	135.2
135.4	68.4	135.8
135.2	68.5333	136.4
137.6	68.6667	135.8
135.8	68.8	135.2
134	67.6	134.6
135.8	68.2	134
137.6	68.8	134.6
137	68.2	135.2
136.4	67.6	134
135.8	68	136.4
135.2	69.2	135.8
137.6	68.2	135.2
136.4	67.2	135.4
135.8	68	135.6
135.2	68.8	135.6
137	68	135.8
138.8	68.8	136
136.4	68.6	136.2
134	68.4	136.4
134.6	69.2	135.2
135.2	68	134
135.6	68.6	135.2
136	69.2	136.4
136.4	68.6667	136
135.8	68.1333	135.6
135.2	67.6	135.2
136.4	68.4	134.8
137.6	69.2	134.4
136.4	68.8	134
135.2	68	134.6
138.8	68.2	135.2
136.4	68.4	134
137	68	136.4
137.6	67.6	135.8
137	68.4	135.2
136.4	68.6667	135.8
135.8	68.9333	136.4
135.2	69.2	135.8
135.8	68.6	135.2
136.4	68	134.6
135.2	67.6	134
137.6	68.8	134.6
136.4	69	135.2
135.2	69.2	136.4
134	68.6	137.6
136.4	68	136.8
134	68.8	136
135.8	68	135.2
137.6	68.4	134.6
135.8	68.8	134
134	68.4	135.8
135.2	68	137.6
136.4	67.6	136.4
137	68.4	135.2
137.6	68	134
136.4	68.2	136.4
135.2	68.4	137
136.4	68.6	137.6
137.6	68.8	136.4
136.4	69.2	135.2
138.8	67.6	135.4
137	68	135.8
135.2	68.4	136
135.8	68.2667	136.4
136.4	68.1333	135.2
136	68	135.6
135.4	68.8	136
135	68.6	136.4
134.4	68.4	135.8
134	68.2	135.2
135.8	68	134.6
137.6	68.8	134
136.4	68.6667	133.4
135.2	68.4667	132.8
137.6	68.3333	135.2
135.2	68.1333	134.6
135.8	68	134
136.4	68.8	136.4
136.6	68.6	136
136.8	68.4	135.6
137	68	135.4
137.2	68.8	135
137.4	68.4	134.6
137.6	68	134.4
138.2	68.4	134
138.8	68.5333	134.4
135.8	68.6667	134.8
132.8	68.8	135.2
134	68.2	135.6
135.2	67.6	136
136.4	68.8	136.4
135.8	68	135.8
135.2	68.2	135.2
137.6	68.4	134.8
136.4	68.6	134.6
135.8	68.8	134.2
135.2	69.2	134
135.8	68.4	135.2
136.4	68	136.4
135.2	67.6	135.8
134	68.2	135.2
135.2	68.8	134.8
136.4	68.4	134.6
134	68	134.2
136.4	68.2	134
134.6	68.4	134.8
132.8	68	135.6
134.6	68.2	136.4
136.4	68.4	135.2
135.2	68.1333	134
134	67.8667	135.2
132.8	67.6	134.8
134	69.2	134.4
135.2	68.6	134
136.4	68	133.4
137.6	68.2	132.8
135.8	68.4	134
134	68.2	135.2
136.4	68	135.8
135.2	68.2667	136.4
135.8	68.5333	135.2
136.4	68.8	136.4
135.2	67.6	134.6
134	68	132.8
135.2	68.4	134.6
136.4	68.6	136.4
135.8	68.8	136.2
135.2	68	136
137.6	68.4	135.6
135.2	68	135.4
135.8	68	136.4
138.8	68.1333	136
138.4	68.2667	135.6
138	68.4	135.2
137.6	68.2	135.8
138.2	68	136.4
138.8	68.8	136
137.6	67.6	135.8
136.4	68.4	135.4
134	69.2	135.2
136.4	68.8	135.6
137	68.4	136
137.6	68.8	136.4
135.2	69.2	135.2
132.8	72.0667	134
134	74.9333	134.6
135.2	68.4	135.2
137.6	69.2	135.4
140	73.6667	135.8
138.8	78.1333	136
137.6	78.8	136.4
136.4	79.4	137.2
136.6	80.3333	138
137	81.2667	138.8
137.4	82.2	140
137.6	78.5333	141.2
138.8	74.9333	142.4
137.6	72.6667	143.8
136.4	70.4	144.4
135.2	69.4	145
135.8	68.4	144.2
136.4	69	143.4
135.2	69.6	142.4
134	68.8	141.8
136.4	68	141.2
138.8	68.4	140.6
138.6	68.8	140
138.4	77.7333	139.4
138.2	78	138.8
137.8	78.2667	138.2
137.6	78.5333	137.6
135.8	77.7333	138
134	76.9333	138.4
135.2	76.8	138.8
136.4	76.6667	138.2
137	76.5333	137.6
137.6	72.2667	138.2
135.2	68	138.8
136.4	68.2	137
135.2	68.4	135.2
134	68.2	135.6
135.8	68	136
137.6	68.2	136.4
137	68.4	135.8
136.4	68.2667	135.2
135.2	68.2	135
134	68.0667	135
132.8	68	134.8
137.6	68.6	134.8
135.2	69.2	134.6
138.2	68.4	134.6
141.2	67.6	134.4
142.4	67.8	134.2
141.6	68.0667	134.2
140.8	68.3333	134
140	68.5333	134
140.6	68.8	135.2
141.2	69	136.4
142.4	69.2	136
143.8	68.6	135.8
141.8	68	135.4
140	68.4	135.2
141.2	68.8	135
140	68.4	134.6
139.2	68	134.4
138.4	68.4	134.2
137.6	68.8	134
136.6	68.4667	134.8
135.8	68.2	135.8
134.8	67.8667	136.6
134	67.6	137.6
135.8	68.4	136.4
137.6	69.2	135.2
135.2	68.4	134
136.4	67.6	134.6
135.4	68	135.2
134.6	68.4	134.8
133.6	68.8	134.6
132.8	68.6	134.2
133.4	68.4	134
134	68.4667	134.8
135.8	68.6	135.6
137.6	68.6667	136.4
135.2	68.8	136.2
136.4	68.4	136.2
137.6	68	136
136.4	68.4	136
135.2	68.8	135.8
136.4	68.6	135.8
137.6	68.4	135.6
136.4	68.2	135.6
137.6	68	135.4
136.4	68.6	135.2
135.2	69.2	135.2
134	68	135.8
136.4	68.4	136.4
134.6	68.1333	135.8
132.8	67.8667	135.2
135.2	67.6	134
137.6	68.8	132.8
136.4	67.6	134
135.2	68.4	135.2
136.4	69.2	136.4
135.8	68.8	136
135.2	68.4	135.6
134	68.2	135.2
132.8	68.0667	134.8
133.4	67.9333	134.4
134	67.7333	134
135.8	67.6	134.6
137.6	69.2	135.2
137	68.6	136
136.4	68	136.8
134.6	68.6	137.6
132.8	69.2	136.4
137.6	68	135.2
135.2	68.4	135.8
135.8	68	136.4
136.4	67.6	135.8
132.8	68	135.2
135.8	68.4	136
138.8	67.6	136.8
134	68.2	137.6
136.4	68.8	132.8
135.2	69	135.2
134	69.2	135.4
134.6	68.4	135.6
135.2	67.6	135.8
135	68.2	136
134.8	68.8	136.2
134.6	69.2	136.4
134.4	67.6	135.8
134.2	68.4	135.2
134	69.2	135.4
135.2	68.8667	135.6
136.4	68.6	136
132.8	68.2667	136.2
136.4	68	136.4
136.8	68.1333	135.8
137.2	68.3333	135.2
137.6	68.4667	136.4
136.8	68.6667	137.6
136	68.8	140
135.2	68.6	138.8
136.4	68.4	137.6
135.2	68.2	138.2
134	68	138.8
137.6	68.4	139.4
135.2	68.8	140
135.4	68.4	138.2
135.8	68	136.4
136	67.6	137.6
136.4	68.4	138.8
137	68.2	140
137.6	68	141.2
136.4	68.4	142.4
135.2	68.8	141.2
134	68.2	140
135.8	67.6	140.6
137.6	68.2	141.2
137	68.8	141.6
136.4	67.6	141.8
135.2	68.4	142
134	69.2	142.2
134.6	68.6	142.4
135.2	68	140.6
134.6	68.4	138.8
134	68.8	140.6
136.4	68.2	142.4
135.2	67.6	141.2
135.6	68	140
136	68.4	138.2
136.4	68	136.4
134	69.2	138.8
134.6	68.4	137
135.2	67.6	135.2
137.6	67.8	136.4
135.2	68	137.6
132.8	68.2	136.4
136.4	68.4	135.2
135.2	68	134.4
134	67.6	133.6
132.8	69.2	132.8
134	68.6	134.6
135.2	68	136.4
135.8	68.6	135.8
136.4	69.2	135.2
135.2	67.6	135.4
134	68.8	135.6
135.2	68.4	135.6
136	68	135.8
136.8	68.6	136
137.6	69.2	136.2
136.4	68.6	136.4
135.2	68	138.8
134	68.4	141.2
136.4	68.8	140
134	68.6	138.8
134.6	68.4	139.4
135.2	68.4667	140
136.4	68.6	140.4
134	68.6667	140.8
135.2	68.8	141.2
136.4	69.2	140
135.8	68.4	141.2
135.2	67.6	140.6
136.4	68.2	140
137.6	68.8	139.4
135.8	68.4	138.8
134	68.8	140
136.4	69.2	141.2
134.6	69.6	140.6
132.8	68.8	140
134.2	68	140.4
135.8	68.4	140.6
137.4	68.8	140.8
138.8	68.6	141
135.2	68.4	141.2
137.6	68.4667	140.6
136.4	68.6	140
135.2	68.6667	138.2
137.6	68.8	136.4
134	68.4	138.8
135.8	68	137
137.6	68.2667	135.2
135.2	68.5333	136.4
137.6	68.8	137.6
137.2	68.4	137
136.8	68	136.4
136.4	68.4	135.2
136	68.8	134
135.6	68.2	134.8
135.2	67.6	135.6
137.6	67.8	136.4
136.4	68	138.8
135.2	68.4	137.6
135.8	68.8	138.2
136.4	68.4	138.8
136	68	138.2
135.4	68.4	137.6
135	68.8	137.2
134.4	68.4	136.8
134	68	136.4
137.6	68.2667	135.8
136.4	68.6	135.2
135.2	68.8667	137
136.4	69.2	138.8
136.8	69.0667	138.2
137.2	68.9333	137.6
137.6	68.8	138.8
134	68.4	140
135.2	68	138.2
136.4	68.4	136.4
134	68.8	135.2
137.6	68.6	136.4
136.4	68.4	137.6
135.2	68.2	137.4
134.6	68	137
134	68.4	136.6
134.8	68.8	136.4
135.8	68.2	135.8
136.6	67.6	135.2
137.6	68.4	135.6
136.4	69.2	136
135.2	69	136.4
136	68.8	138.8
136.8	68.2	136.4
137.6	67.6	137
135.8	69.2	137.6
134	70.8	137.8
137.6	72.4667	138.2
134	72.8667	138.4
135.2	73.2667	138.6
136.4	73.6667	138.8
134	74.0667	137.6
137.6	72.8667	136.8
135.8	73.6667	136
134	73.8667	135.2
135.2	74.0667	135.8
136.4	73.4667	136.4
135.8	72.8667	137
135.2	73.0667	137.6
135.8	73.2667	136.4
136.4	73.0667	135.2
135.2	72.8667	135.6
134	73.2667	136
135.2	73	136.4
134.6	72.7333	135.8
134	72.4667	135.2
134.6	73.4667	134.6
135.2	74.4667	134
135.4	75.3333	134.4
135.6	74.4667	134.8
136	73.6667	135.2
136.2	73.0667	135
136.4	72.4667	134.8
134	74.4667	134.6
135.8	77.7333	134.4
137.6	77.1333	134.2
138.8	76.5333	134
140	77.5333	134.6
140.6	78.5333	135.2
141.2	78.3333	135
137.6	78.1333	134.6
138.8	78.3333	134.4
140	78.5333	134.2
138.8	78.8	134
139.2	79	135.2
139.6	79.4	136.4
140	79.8	135.2
140.6	79.6	134
141.2	79.4	134.4
139.4	79.8	134.8
137.6	79.6	135.2
138.8	79.4	134
140	79	135.2
138.8	78.5333	134.6
136.4	78.8	134
138.2	79	134.8
140	78.8	135.8
137.6	78.5333	136.6
138.2	77.3333	137.6
138.8	76.5333	135.8
140	77.3333	134
135.2	78.1333	135.2
135.8	77.4667	134.8
136.4	76.8	134.4
137.6	76.1333	134
138.8	76.2667	136.4
137.6	76.4	135.8
136.4	76.5333	135.2
135.2	76.7333	134.6
134	76.9333	134.2
134.6	76.1333	133.8
135.2	76.9333	133.2
137	77.7333	132.8
138.8	77.3333	135.2
138.4	76.9333	132.8
138	76.5333	134
137.6	76.1333	135.2
137.2	76.7333	134.6
136.8	77.3333	134
136.4	76.5333	134.4
136	76.9333	134.8
135.6	76.8667	135.2
135.2	76.7333	135.8
135.8	76.6	136.4
136.4	76.5333	136
134.6	76.3333	135.6
132.8	76.1333	135.4
134	75.9333	135
135.2	75.7333	134.6
132.8	76.3333	134.4
136.4	76.9333	134
134.6	75.3333	135.2
132.8	75.7333	136.4
134.4	76.1333	135.2
136	76.2	134
137.6	76.3333	136.4
136.4	76.4	136
135.2	76.5333	135.6
136	76.7333	135.2
137	76.9333	134
138	67.6	132.8
138.8	68.4	135.2
138.2	68	134.6
137.6	67.6	134
137	71.6667	137.6
136.4	75.7333	135.2
137.6	75.3333	135.8
138.8	74.9333	136.4
138.2	75.1333	135.2
137.6	75.3333	134
140	77.7333	136.4
135.2	76.9333	135.2
135.8	76.8	134
136.4	76.6667	136.4
138.8	76.5333	135.2
138.2	75.3333	135.8
137.6	74.7333	136.4
135.2	74.2	135.8
138.8	73.6667	135.2
137	74.4667	134.8
135.2	75.3333	134.4
136.4	76.1333	134
137.6	75.3333	136.4
138.2	75.4667	135.2
138.8	75.6	135.8
136.4	75.7333	136.4
134	75.9333	137.6
134.6	76.0667	136.6
135.2	76.2	135.8
135.8	76.4	134.8
136.4	76.5333	134
137.6	75.7333	134.6
138.2	75.3333	135.2
138.8	75.2	135.6
137.6	75.1333	136
136.4	75	136.4
137.6	74.9333	135.2
138.8	70.4	135.8
137.6	69.4	136.4
136.4	68.4	135.8
135.8	70.8	135.2
135.2	73.2667	136.4
135.8	74.0667	135.8
136.4	74.9333	135.2
135.2	75.3333	136.4
134	75.7333	137.2
135.2	76.1333	138
136.4	75.7333	138.8
137	75.9333	138.2
137.6	76.2	137.6
134	76.4667	138.8
134.6	76.6667	140
135.2	76.9333	141.2
134.6	75.7333	140.6
134	75.6	140
134.6	75.4667	139.4
135.2	75.3333	138.8
135.8	75.7333	140
136.4	76.9333	138.8
134	76.3333	138.4
137.6	75.7333	138
136.4	76.3333	137.6
135.2	76.9333	140
137.6	73.8667	141.2
135.2	70.8	140.6
135	71.4667	140
134.8	72.0667	142.4
134.6	69.6	143.2
134.4	72.4667	143.8
134.2	71.8667	144.4
134	71.2667	145
136.4	71.6667	141.2
136	72.0667	140.4
135.8	71.8667	139.6
135.4	71.6667	138.8
135.2	71.1333	139.4
134.8	70.5333	140
134.6	70	141.8
134.2	70.2	143.8
134	70.4	142.4
137.6	69.6	141.2
131.6	68.8	143.8
134	69	142.4
136.4	69.2	141.2
132.8	68.4	140.6
136.4	67.6	140
136.2	68	140.6
136	68.4	141.2
135.6	68	140
135.4	68.8	138.8
135.2	68.2	137.6
136.4	67.6	137
137	68.2	136.4
[truncated: 46 more rows]

## Sheet: Figure 2d
	Control PVK	MBAPbI3/PVK	MVPb2I6/PVK
0	0.47772	0.68855	0.36292
0.01354	0.47196	0.68375	0.35553
0.02708	0.46701	0.68022	0.34961
0.04062	0.46288	0.67796	0.34516
0.05416	0.45955	0.67698	0.34217
0.0677	0.45703	0.67727	0.34066
0.08124	0.45471	0.67945	0.34019
0.09478	0.45373	0.68261	0.34179
0.10832	0.45401	0.68626	0.34504
0.12186	0.45519	0.68887	0.34943
0.1354	0.45771	0.69105	0.35427
0.14894	0.46074	0.6922	0.35875
0.16248	0.46471	0.69231	0.3619
0.17602	0.4678	0.69104	0.36501
0.18956	0.4703	0.69072	0.36764
0.2031	0.4711	0.69221	0.36903
0.21664	0.47069	0.69415	0.36925
0.23018	0.46944	0.69601	0.36859
0.24372	0.46778	0.69724	0.36462
0.25727	0.46575	0.69722	0.35886
0.27081	0.4644	0.69659	0.35269
0.28435	0.46371	0.69538	0.34741
0.29789	0.46482	0.69443	0.34425
0.31143	0.46609	0.69357	0.34432
0.32497	0.46757	0.69279	0.34846
0.33851	0.46843	0.69204	0.3545
0.35205	0.4694	0.69124	0.36042
0.36559	0.47366	0.69076	0.3618
0.37913	0.47266	0.68996	0.35878
0.39267	0.4686	0.68837	0.35678
0.40621	0.46441	0.68697	0.35566
0.41975	0.46163	0.68649	0.35547
0.43329	0.46196	0.68789	0.35644
0.44683	0.46614	0.69241	0.35899
0.46037	0.47743	0.69878	0.36373
0.47391	0.49284	0.70525	0.36847
0.48745	0.51022	0.71038	0.37041
0.50099	0.52752	0.71177	0.36608
0.51453	0.53446	0.70967	0.35989
0.52807	0.53539	0.70557	0.35425
0.54161	0.53184	0.7009	0.34697
0.55515	0.52341	0.69614	0.33952
0.56869	0.50928	0.69265	0.33314
0.58223	0.49379	0.69152	0.32891
0.59577	0.48106	0.69089	0.32772
0.60931	0.47019	0.68889	0.33026
0.62285	0.46159	0.686	0.33745
0.63639	0.45597	0.68177	0.34259
0.64993	0.45424	0.67893	0.34643
0.66347	0.45648	0.6789	0.34833
0.67701	0.46241	0.68093	0.34801
0.69055	0.46925	0.68644	0.34714
0.70409	0.47591	0.69317	0.34584
0.71763	0.48294	0.69775	0.34461
0.73117	0.48887	0.70014	0.34358
0.74471	0.49301	0.6996	0.34351
0.75825	0.49446	0.6979	0.34313
0.7718	0.49301	0.69566	0.34229
0.78534	0.48552	0.69339	0.34304
0.79888	0.48026	0.69228	0.34429
0.81242	0.47737	0.69315	0.34628
0.82596	0.47718	0.69695	0.34832
0.8395	0.48021	0.70306	0.34889
0.85304	0.4846	0.70497	0.34823
0.86658	0.48943	0.70474	0.34655
0.88012	0.494	0.70271	0.34388
0.89366	0.49677	0.69982	0.34047
0.9072	0.49595	0.69647	0.3422
0.92074	0.48975	0.69321	0.3458
0.93428	0.48596	0.69103	0.34991
0.94782	0.48123	0.69053	0.35371
0.96136	0.47413	0.69194	0.35581
0.9749	0.46657	0.69609	0.35534
0.98844	0.46202	0.69772	0.35248
1.00198	0.46002	0.6993	0.34846
1.01552	0.46051	0.70052	0.34386
1.02906	0.4626	0.7017	0.34043
1.0426	0.4658	0.7026	0.33902
1.05614	0.46857	0.70357	0.3393
1.06968	0.47023	0.70443	0.34074
1.08322	0.46986	0.70557	0.34276
1.09676	0.46642	0.7071	0.34472
1.1103	0.46279	0.70875	0.34596
1.12384	0.45986	0.70945	0.34575
1.13738	0.45699	0.70878	0.34376
1.15092	0.45474	0.70648	0.34129
1.16446	0.45387	0.70095	0.33939
1.178	0.45443	0.69556	0.33885
1.19154	0.45846	0.69055	0.34066
1.20508	0.46326	0.6858	0.34544
1.21862	0.46428	0.68188	0.3517
1.23216	0.46299	0.67897	0.35803
1.2457	0.46035	0.6763	0.36314
1.25924	0.45714	0.66762	0.36581
1.27278	0.45561	0.66448	0.36493
1.28633	0.45663	0.66571	0.36041
1.29987	0.46331	0.66893	0.35387
1.31341	0.47386	0.67662	0.34751
1.32695	0.48744	0.68553	0.34498
1.34049	0.49804	0.69444	0.34579
1.35403	0.50148	0.70147	0.34678
1.36757	0.50004	0.70526	0.34763
1.38111	0.49094	0.70346	0.34742
1.39465	0.48167	0.69482	0.34579
1.40819	0.47302	0.69204	0.34179
1.42173	0.46668	0.68998	0.33347
1.43527	0.46469	0.68858	0.32486
1.44881	0.46473	0.68825	0.31872
1.46235	0.46615	0.68886	0.31937
1.47589	0.46812	0.69021	0.32304
1.48943	0.46917	0.694	0.32755
1.50297	0.46822	0.69481	0.33162
1.51651	0.464	0.69317	0.33435
1.53005	0.46213	0.69077	0.33564
1.54359	0.45925	0.68866	0.33484
1.55713	0.45659	0.68732	0.33117
1.57067	0.45448	0.68765	0.32749
1.58421	0.45363	0.6929	0.32505
1.59775	0.45404	0.69766	0.32591
1.61129	0.45763	0.70251	0.32755
1.62483	0.46218	0.70809	0.32953
1.63837	0.46477	0.70918	0.3306
1.65191	0.46594	0.70939	0.33174
1.66545	0.46508	0.71017	0.33289
1.67899	0.46261	0.71117	0.33408
1.69253	0.45976	0.71236	0.33446
1.70607	0.45734	0.71405	0.33424
1.71961	0.45619	0.71586	0.33196
1.73315	0.45701	0.71323	0.33063
1.74669	0.4613	0.71058	0.32977
1.76023	0.46561	0.70793	0.32971
1.77377	0.46879	0.70557	0.32975
1.78731	0.472	0.70437	0.33025
1.80086	0.47756	0.7048	0.33096
1.8144	0.48032	0.70549	0.33107
1.82794	0.48071	0.70585	0.32981
1.84148	0.4792	0.70517	0.32716
1.85502	0.47629	0.70267	0.32243
1.86856	0.47271	0.7	0.3179
1.8821	0.46896	0.698	0.31317
1.89564	0.46572	0.696	0.30894
1.90918	0.46374	0.69283	0.30539
1.92272	0.46382	0.68994	0.30317
1.93626	0.46696	0.69001	0.30264
1.9498	0.46757	0.69195	0.30323
1.96334	0.46843	0.69478	0.30478
1.97688	0.46904	0.69763	0.30737
1.99042	0.47	0.69868	0.31008
2.00396	0.47079	0.6985	0.3124
2.0175	0.47278	0.69747	0.31513
2.03104	0.47453	0.69576	0.31796
2.04458	0.47474	0.6954	0.32015
2.05812	0.47115	0.69664	0.32147
2.07166	0.4654	0.69744	0.32177
2.0852	0.45904	0.69677	0.3205
2.09874	0.45366	0.69489	0.31817
2.11228	0.45061	0.69181	0.31622
2.12582	0.45118	0.68734	0.31489
2.13936	0.45722	0.68358	0.31509
2.1529	0.46791	0.68233	0.31743
2.16644	0.47908	0.68394	0.32126
2.17998	0.48811	0.68901	0.32572
2.19352	0.49226	0.69325	0.33044
2.20706	0.49276	0.69408	0.33475
2.2206	0.48712	0.69325	0.3379
2.23414	0.4821	0.68901	0.34118
2.24768	0.47811	0.68394	0.3441
2.26122	0.47525	0.68149	0.34553
2.27476	0.47477	0.68228	0.34511
2.2883	0.4745	0.6864	0.34095
2.30184	0.47283	0.69283	0.33494
2.31539	0.4701	0.70152	0.33061
2.32893	0.46644	0.71052	0.3273
2.34247	0.46138	0.71746	0.32513
2.35601	0.45482	0.72063	0.32403
2.36955	0.45306	0.71773	0.324
2.38309	0.45293	0.71199	0.32235
2.39663	0.45424	0.7047	0.3194
2.41017	0.45695	0.69626	0.31522
2.42371	0.46035	0.68783	0.31123
2.43725	0.4631	0.68121	0.30952
2.45079	0.46611	0.67761	0.31097
2.46433	0.46938	0.67633	0.31187
2.47787	0.47359	0.67647	0.31248
2.49141	0.4778	0.67824	0.31226
2.50495	0.48126	0.6809	0.31048
2.51849	0.4835	0.68437	0.30712
2.53203	0.48408	0.68796	0.30503
2.54557	0.48301	0.69237	0.3045
2.55911	0.47979	0.69908	0.30467
2.57265	0.47521	0.70606	0.30498
2.58619	0.47044	0.71159	0.30575
2.59973	0.46702	0.71264	0.30685
2.61327	0.46607	0.71025	0.31147
2.62681	0.46702	0.70618	0.31779
2.64035	0.46926	0.7028	0.32476
2.65389	0.47315	0.70036	0.33157
2.66743	0.47828	0.69879	0.33693
2.68097	0.48448	0.69883	0.33779
2.69451	0.49106	0.70091	0.3335
2.70805	0.49873	0.69998	0.32752
2.72159	0.50853	0.70008	0.32142
2.73513	0.51934	0.69877	0.31748
2.74867	0.52929	0.69771	0.31843
2.76221	0.53674	0.69718	0.32142
2.77575	0.54083	0.69784	0.32561
2.78929	0.54179	0.69807	0.32954
2.80283	0.53955	0.69341	0.33181
2.81637	0.53477	0.69175	0.33134
2.82992	0.52846	0.69077	0.32882
2.84346	0.52195	0.68868	0.32488
2.857	0.5169	0.69014	0.32033
2.87054	0.51231	0.69148	0.3161
2.88408	0.50795	0.6901	0.31325
2.89762	0.5032	0.68691	0.31106
2.91116	0.49895	0.68251	0.30923
2.9247	0.49536	0.67848	0.30797
2.93824	0.49256	0.67308	0.30687
2.95178	0.49094	0.67352	0.306
2.96532	0.49056	0.67458	0.30479
2.97886	0.49085	0.67506	0.30227
2.9924	0.49224	0.67466	0.30029
3.00594	0.49485	0.67181	0.29965
3.01948	0.49856	0.66544	0.30188
3.03302	0.50294	0.65374	0.30721
3.04656	0.50856	0.64774	0.31763
3.0601	0.51653	0.64805	0.33052
3.07364	0.52517	0.65215	0.34343
3.08718	0.533	0.6587	0.35427
3.10072	0.53869	0.66625	0.36057
3.11426	0.54115	0.67359	0.35783
3.1278	0.54069	0.67855	0.35364
3.14134	0.53666	0.68227	0.34801
3.15488	0.53076	0.68321	0.34241
3.16842	0.52423	0.67915	0.33786
3.18196	0.51885	0.67928	0.33591
3.1955	0.51649	0.67907	0.33269
3.20904	0.51631	0.67838	0.32921
3.22258	0.51785	0.67658	0.32584
3.23612	0.52169	0.6735	0.32284
3.24966	0.52631	0.66801	0.32183
3.2632	0.52948	0.66132	0.32627
3.27674	0.53052	0.65734	0.32931
3.29028	0.53048	0.65669	0.33105
3.30382	0.52977	0.65784	0.33135
3.31736	0.52894	0.6602	0.3294
3.3309	0.52845	0.66319	0.32515
3.34445	0.52877	0.6657	0.32055
3.35799	0.52986	0.66222	0.31735
3.37153	0.5328	0.66185	0.31741
3.38507	0.536	0.66282	0.3226
3.39861	0.53953	0.66572	0.32809
3.41215	0.54272	0.6709	0.33028
3.42569	0.54449	0.67853	0.33101
3.43923	0.54431	0.68604	0.33091
3.45277	0.54192	0.69235	0.33005
3.46631	0.53591	0.69803	0.32907
3.47985	0.52763	0.69651	0.32809
3.49339	0.51876	0.68771	0.32899
3.50693	0.51147	0.68256	0.33088
3.52047	0.50676	0.67815	0.33082
3.53401	0.50629	0.67495	0.32917
3.54755	0.50854	0.6754	0.32657
3.56109	0.51303	0.67815	0.32577
3.57463	0.51909	0.68215	0.32672
3.58817	0.52557	0.68615	0.32937
3.60171	0.53096	0.68981	0.33367
3.61525	0.536	0.68816	0.33958
3.62879	0.54104	0.68312	0.34705
3.64233	0.54643	0.6765	0.35727
3.65587	0.55358	0.67035	0.35811
3.66941	0.56032	0.66646	0.35381
3.68295	0.56344	0.66662	0.34704
3.69649	0.56312	0.67117	0.3407
3.71003	0.55963	0.67631	0.33557
3.72357	0.55311	0.68132	0.33253
3.73711	0.54419	0.68608	0.33189
3.75065	0.53393	0.68993	0.33433
3.76419	0.52413	0.69205	0.34063
3.77773	0.51661	0.69351	0.35101
3.79127	0.51295	0.69942	0.35544
3.80481	0.51037	0.7001	0.35892
3.81835	0.50791	0.69772	0.36175
3.83189	0.50583	0.6951	0.36459
3.84543	0.50397	0.69008	0.368
3.85898	0.50154	0.68546	0.37208
3.87252	0.49815	0.68443	0.37576
3.88606	0.48682	0.68586	0.37869
3.8996	0.48412	0.689	0.38054
3.91314	0.48836	0.6918	0.38075
3.92668	0.49787	0.69637	0.37949
3.94022	0.51097	0.69368	0.3766
3.95376	0.52581	0.6909	0.37263
3.9673	0.54025	0.68849	0.36837
3.98084	0.55238	0.68695	0.36442
3.99438	0.55965	0.68705	0.36165
4.00792	0.56001	0.69009	0.35931
4.02146	0.55121	0.69383	0.35766
4.035	0.5496	0.69491	0.3565
4.04854	0.54792	0.6917	0.3554
4.06208	0.54613	0.68711	0.35443
4.07562	0.54199	0.68203	0.35505
4.08916	0.54036	0.67811	0.35418
4.1027	0.54103	0.67454	0.35118
4.11624	0.54321	0.67188	0.34578
4.12978	0.5463	0.66967	0.3383
4.14332	0.5497	0.66856	0.32855
4.15686	0.55279	0.66843	0.31582
4.1704	0.55514	0.66757	0.30275
4.18394	0.55576	0.66643	0.29183
4.19748	0.5541	0.66473	0.28567
4.21102	0.5496	0.66313	0.289
4.22456	0.54721	0.66262	0.29259
4.2381	0.54412	0.66412	0.29731
4.25164	0.54123	0.6672	0.30254
4.26518	0.53922	0.67139	0.30731
4.27872	0.53862	0.67618	0.31035
4.29226	0.54176	0.68102	0.31047
4.3058	0.54627	0.68545	0.30995
4.31934	0.54804	0.6883	0.31049
4.33288	0.54765	0.68944	0.31335
4.34642	0.54544	0.68971	0.32029
4.35996	0.54163	0.69	0.32572
4.37351	0.53636	0.69096	0.33271
4.38705	0.53139	0.69157	0.34005
4.40059	0.52821	0.69243	0.3467
4.41413	0.52765	0.69304	0.35183
4.42767	0.53075	0.694	0.35479
4.44121	0.53346	0.69546	0.35511
4.45475	0.53392	0.69662	0.35152
4.46829	0.53371	0.6967	0.34641
4.48183	0.53283	0.69586	0.345
4.49537	0.52819	0.69427	0.34646
4.50891	0.52749	0.69201	0.34999
4.52245	0.52986	0.68931	0.35191
4.53599	0.53426	0.68698	0.35261
4.54953	0.53886	0.68478	0.35226
4.56307	0.54284	0.68344	0.35086
4.57661	0.54427	0.68317	0.34824
4.59015	0.54367	0.68325	0.34401
4.60369	0.54091	0.68275	0.34463
4.61723	0.53596	0.68232	0.34724
4.63077	0.52866	0.68185	0.34925
4.64431	0.52685	0.68121	0.35017
4.65785	0.52689	0.68055	0.34909
4.67139	0.52857	0.68	0.34891
4.68493	0.53107	0.67945	0.34927
4.69847	0.53428	0.67879	0.34997
4.71201	0.53805	0.67815	0.35101
4.72555	0.54166	0.67785	0.35259
4.73909	0.54272	0.67721	0.35507
4.75263	0.54177	0.67655	0.35257
4.76617	0.53937	0.67499	0.34859
4.77971	0.53609	0.67352	0.34436
4.79325	0.53248	0.67455	0.34069
4.80679	0.52953	0.67758	0.33886
4.82033	0.52767	0.68158	0.33816
4.83387	0.52811	0.68578	0.33873
4.84741	0.53095	0.68942	0.34004
4.86095	0.53392	0.69223	0.34182
4.87449	0.5356	0.69318	0.34368
4.88804	0.53721	0.69171	0.34525
4.90158	0.53879	0.6869	0.34675
4.91512	0.5409	0.68191	0.34832
4.92866	0.54296	0.67939	0.34968
4.9422	0.54452	0.6784	0.35125
4.95574	0.54527	0.67866	0.35275
4.96928	0.54506	0.68033	0.35449
4.98282	0.54344	0.68289	0.35614
4.99636	0.54064	0.68628	0.35742
5.0099	0.53688	0.69026	0.35853
5.02344	0.5325	0.69347	0.35931
5.03698	0.528	0.69498	0.35915
5.05052	0.524	0.69544	0.35857
5.06406	0.52	0.69506	0.35746
5.0776	0.51516	0.69344	0.35634
5.09114	0.51053	0.6893	0.35479
5.10468	0.50693	0.68453	0.35361
5.11822	0.50493	0.6823	0.35264
5.13176	0.5059	0.68214	0.35153
5.1453	0.50869	0.68376	0.35069
5.15884	0.51171	0.68581	0.34942
5.17238	0.51436	0.6868	0.34765
5.18592	0.51635	0.6868	0.34502
5.19946	0.51739	0.68556	0.34216
5.213	0.51654	0.68326	0.3401
5.22654	0.51522	0.67951	0.33915
5.24008	0.51432	0.67715	0.34
5.25362	0.51424	0.67793	0.34262
5.26716	0.51592	0.68003	0.34916
5.2807	0.518	0.68293	0.35664
5.29424	0.51941	0.68609	0.36212
5.30778	0.52059	0.68825	0.36039
5.32132	0.522	0.69009	0.35369
5.33486	0.52341	0.69378	0.34718
5.3484	0.52476	0.69468	0.34127
5.36194	0.52596	0.6933	0.33656
5.37548	0.52721	0.69085	0.33386
5.38902	0.52843	0.68787	0.33414
5.40257	0.52957	0.68543	0.33855
5.41611	0.53079	0.68477	0.34329
5.42965	0.53187	0.6856	0.34552
5.44319	0.53312	0.68732	0.34127
5.45673	0.53467	0.69003	0.33616
5.47027	0.53623	0.69381	0.33297
5.48381	0.53808	0.69334	0.33056
5.49735	0.54038	0.68998	0.32916
5.51089	0.54271	0.68575	0.32939
5.52443	0.54464	0.68151	0.33117
5.53797	0.54443	0.67904	0.33481
5.55151	0.5433	0.67964	0.34188
5.56505	0.54215	0.68614	0.34884
5.57859	0.54277	0.69036	0.3504
5.59213	0.54435	0.69262	0.34913
5.60567	0.54678	0.69355	0.34608
5.61921	0.54967	0.69296	0.34274
5.63275	0.5526	0.69097	0.34109
5.64629	0.55454	0.68942	0.34136
5.65983	0.55457	0.68931	0.34286
5.67337	0.55109	0.69317	0.34628
5.68691	0.54638	0.70019	0.35139
5.70045	0.54235	0.71011	0.35359
5.71399	0.54042	0.71388	0.35092
5.72753	0.54011	0.71429	0.3469
5.74107	0.54409	0.70921	0.34244
5.75461	0.54651	0.70123	0.33921
5.76815	0.54781	0.69333	0.33847
5.78169	0.54863	0.68937	0.33973
5.79523	0.54882	0.68979	0.342
5.80877	0.54816	0.69474	0.34427
5.82231	0.54793	0.70152	0.34553
5.83585	0.55007	0.70885	0.34479
5.84939	0.55371	0.71446	0.34207
5.86293	0.55877	0.716	0.33815
5.87647	0.56488	0.71165	0.33385
5.89001	0.56613	0.70409	0.32993
5.90355	0.56488	0.69555	0.32721
5.9171	0.56045	0.68866	0.32647
5.93064	0.55429	0.68223	0.32757
5.94418	0.54793	0.67654	0.32954
5.95772	0.5436	0.67235	0.33193
5.97126	0.54207	0.66956	0.33363
5.9848	0.54179	0.66651	0.33421
5.99834	0.54168	0.66608	0.33375
6.01188	0.54173	0.66694	0.33235
6.02542	0.54177	0.66726	0.33019
6.03896	0.54142	0.66672	0.32754
6.0525	0.54011	0.66449	0.32479
6.06604	0.53923	0.65948	0.3224
6.07958	0.53936	0.65245	0.31974
6.09312	0.54112	0.64504	0.31712
6.10666	0.54366	0.63767	0.31528
6.1202	0.54613	0.63052	0.31428
6.13374	0.54792	0.62812	0.31457
6.14728	0.5496	0.63034	0.31583
6.16082	0.55121	0.63574	0.31761
6.17436	0.55346	0.64269	0.31943
6.1879	0.55558	0.64935	0.32083
6.20144	0.55694	0.65416	0.32135
6.21498	0.55713	0.65735	0.32052
6.22852	0.55592	0.65933	0.31871
6.24206	0.55325	0.65894	0.3165
6.2556	0.54768	0.65582	0.314
6.26914	0.54112	0.65161	0.312
6.28268	0.53517	0.64719	0.31
6.29622	0.53131	0.64136	0.3075
6.30976	0.53085	0.63089	0.30495
6.3233	0.53331	0.62038	0.30323
6.33684	0.54068	0.61632	0.30264
6.35038	0.54976	0.61763	0.30317
6.36392	0.55577	0.62333	0.3059
6.37746	0.55851	0.63127	0.30982
6.391	0.55704	0.63906	0.31398
6.40454	0.55372	0.64564	0.31746
6.41808	0.54945	0.64981	0.31942
6.43163	0.54546	0.65011	0.31902
6.44517	0.54255	0.64538	0.31611
6.45871	0.54228	0.64174	0.31196
6.47225	0.54594	0.64267	0.30786
6.48579	0.54934	0.64482	0.30483
6.49933	0.55061	0.64766	0.30415
6.51287	0.5515	0.65069	0.30676
6.52641	0.55217	0.65262	0.31078
6.53995	0.55279	0.65413	0.31387
6.55349	0.55361	0.65547	0.31521
6.56703	0.55447	0.65675	0.31452
6.58057	0.5554	0.65858	0.31093
6.59411	0.5571	0.66059	0.30448
6.60765	0.55858	0.66306	0.29774
6.62119	0.55916	0.66606	0.29255
6.63473	0.55874	0.67096	0.29071
6.64827	0.55679	0.67606	0.29429
6.66181	0.55353	0.67888	0.30323
6.67535	0.54877	0.67917	0.31323
6.68889	0.54305	0.67718	0.32334
6.70243	0.5365	0.67317	0.33186
6.71597	0.53	0.66791	0.33709
6.72951	0.524	0.66197	0.3374
6.74305	0.518	0.65609	0.33411
6.75659	0.5115	0.65122	0.32847
6.77013	0.50512	0.64846	0.32202
6.78367	0.49936	0.64572	0.31657
6.79721	0.49456	0.64175	0.31423
6.81075	0.49094	0.63754	0.31228
6.82429	0.48856	0.63374	0.31145
6.83783	0.48736	0.63037	0.31124
6.85137	0.48712	0.62796	0.31166
6.86491	0.48661	0.62631	0.31155
6.87845	0.4866	0.62536	0.31158
6.89199	0.48709	0.6251	0.31175
6.90553	0.48809	0.62555	0.31206
6.91907	0.48959	0.6267	0.3125

## Sheet: Figure 2e
TRPL lifetime		Fitting
0	0	0.92419	0.79778
1.00805	1	1.34854	0.78145
2.01611	0.86135	1.77288	0.76551
3.02416	0.77649	2.19722	0.74995
4.03222	0.66955	2.62157	0.73476
5.04027	0.58596	3.04591	0.71992
6.04833	0.49004	3.47025	0.70543
7.05638	0.6846	3.8946	0.69128
8.06444	0.8239	4.31894	0.67747
9.07249	0.6597	4.74328	0.66398
10.0806	0.60359	5.16762	0.65081
11.0886	0.4833	5.59197	0.63794
12.0967	0.42927	6.01631	0.62538
13.1047	0.50928	6.44065	0.61311
14.1128	0.43887	6.82592	0.60221
15.1208	0.36011	6.865	0.60112
16.1289	0.55489	7.28934	0.58941
17.1369	0.38286	7.71368	0.57798
18.145	0.42825	8.03791	0.56942
19.153	0.38286	8.13802	0.56681
20.1611	0.50527	8.56237	0.5559
21.1691	0.35406	8.77454	0.55054
22.1772	0.32194	8.98671	0.54524
23.1853	0.28481	9.41105	0.53483
24.1933	0.26742	9.8354	0.52466
25.2014	0.37016	10.2597	0.51472
26.2094	0.30986	10.5485	0.50809
27.2175	0.25557	10.6841	0.50501
28.2255	0.2395	11.1084	0.49553
29.2336	0.20893	11.5328	0.48626
30.2416	0.18679	11.7604	0.48137
31.2497	0.21675	11.9571	0.4772
32.2578	0.28773	12.3814	0.46835
33.2658	0.24446	12.8058	0.4597
34.2739	0.23383	12.9724	0.45636
35.2819	0.19286	13.2301	0.45125
36.29	0.19651	13.5784	0.44446
37.298	0.16728	13.6545	0.44299
38.3061	0.15542	14.0788	0.43492
39.3141	0.21713	14.5032	0.42703
40.3222	0.18723	14.9275	0.41931
41.3302	0.14771	15.3519	0.41177
42.3383	0.15542	15.7762	0.40441
43.3464	0.1291	16.0024	0.40054
44.3544	0.1514	16.2005	0.3972
45.3625	0.13895	16.6249	0.39016
46.3705	0.16878	17.0492	0.38327
47.3786	0.13316	17.4736	0.37654
48.3866	0.11147	17.8204	0.37115
49.3947	0.12576	17.8979	0.36996
50.4027	0.10724	18.3223	0.36353
51.4108	0.14416	18.7466	0.35723
52.4188	0.09355	19.1709	0.35108
53.4269	0.13394	19.5953	0.34506
54.435	0.11654	19.7249	0.34325
55.443	0.08794	20.0196	0.33917
56.4511	0.11542	20.444	0.33342
57.4591	0.09587	20.8683	0.32779
58.4672	0.07676	21.2927	0.32228
59.4752	0.11147	21.717	0.31689
60.4833	0.10049	22.1413	0.31162
61.4913	0.08537	22.5657	0.30647
62.4994	0.08692	22.99	0.30142
63.5074	0.07132	23.4144	0.29649
64.5155	0.10193	23.8387	0.29166
65.5236	0.08062	24.2631	0.28693
66.5316	0.09901	24.4752	0.28461
67.5397	0.07253	24.6874	0.28231
68.5477	0.08908	25.1117	0.27778
69.5558	0.08262	25.5361	0.27335
70.5638	0.06146	25.7849	0.2708
71.5719	0.07399	25.9604	0.26902
72.5799	0.07033	26.3848	0.26477
73.588	0.05771	26.8091	0.26062
74.596	0.07811	26.9968	0.25881
75.6041	0.06938	27.2335	0.25655
76.6121	0.05555	27.6578	0.25257
77.6202	0.06376	28.0821	0.24867
78.6283	0.0722	28.5065	0.24486
79.6363	0.04921	28.9308	0.24112
80.6444	0.05631	29.3552	0.23746
81.6524	0.04509	29.7795	0.23388
82.6605	0.06539	30.1134	0.23111
83.6685	0.05808	30.2039	0.23037
84.6766	0.04582	30.6282	0.22693
85.6846	0.05043	31.0525	0.22356
86.6927	0.05771	31.4769	0.22026
87.7007	0.03791	31.9012	0.21703
88.7088	0.05722	31.9314	0.21681
89.7169	0.04934	32.3256	0.21387
90.7249	0.03779	32.3256	0.21387
91.733	0.04564	32.7499	0.21077
92.741	0.05105	33.1743	0.20773
93.7491	0.0394	33.5986	0.20475
94.7571	0.05043	33.7494	0.2037
95.7652	0.04189	34.0229	0.20183
96.7732	0.0479	34.4473	0.19897
97.7813	0.03615	34.8716	0.19616
98.7893	0.03026	35.296	0.19342
99.7974	0.03699	35.7203	0.19072
100.805	0.04454	36.1447	0.18808
101.814	0.03566	36.1733	0.1879
102.822	0.04131	36.569	0.18549
103.83	0.03615	36.9933	0.18295
104.838	0.02852	37.4177	0.18046
105.846	0.02926	37.842	0.17802
106.854	0.0243	38.2664	0.17563
107.862	0.03111	38.6907	0.17328
108.87	0.02752	39.1151	0.17097
109.878	0.03313	39.5394	0.16871
110.886	0.03893	39.9637	0.1665
111.894	0.03117	40.1759	0.16541
112.902	0.02352	40.3881	0.16432
113.91	0.02616	40.5019	0.16375
114.918	0.03509	40.8124	0.16219
115.926	0.02852	41.2368	0.16009
116.934	0.02609	41.6611	0.15804
117.942	0.0212	42.0855	0.15602
118.95	0.02786	42.3198	0.15493
119.959	0.02401	42.5098	0.15404
120.967	0.02146	42.9341	0.1521
121.975	0.02069	43.3585	0.15019
122.983	0.03071	43.7828	0.14832
123.991	0.02533	44.1378	0.14678
124.999	0.01883	44.2072	0.14648
126.007	0.02286	44.6315	0.14468
127.015	0.02685	45.0559	0.1429
128.023	0.0212	45.4802	0.14116
129.031	0.0197	45.9046	0.13945
130.039	0.02728	46.3289	0.13778
131.047	0.0225	46.7532	0.13613
132.055	0.01802	47.1776	0.1345
133.063	0.01761	47.6019	0.13291
134.071	0.02258	47.8603	0.13196
135.079	0.01558	48.0263	0.13135
136.087	0.02094	48.0263	0.13135
137.095	0.0197	48.4506	0.12981
138.103	0.02318	48.8749	0.1283
139.112	0.02059	49.0723	0.12761
140.12	0.01775	49.2993	0.12682
141.128	0.01508	49.7236	0.12536
142.136	0.013	50.148	0.12392
143.144	0.01089	50.5723	0.12251
144.152	0.01761	50.9967	0.12113
145.16	0.01502	51.421	0.11976
146.168	0.01761	51.4963	0.11952
147.176	0.01577	51.8454	0.11842
148.184	0.02387	52.2697	0.1171
149.192	0.02059	52.694	0.11581
150.2	0.01749	53.1184	0.11453
151.208	0.01531	53.3143	0.11395
152.216	0.0132	53.5427	0.11328
153.224	0.01208	53.9671	0.11204
154.232	0.01326	54.3914	0.11083
155.24	0.01912	54.5263	0.11045
156.248	0.01624	54.8158	0.10964
157.257	0.0136	55.2401	0.10846
158.265	0.01138	55.6644	0.1073
159.273	0.0152	55.8766	0.10673
160.281	0.012	56.0888	0.10617
161.289	0.01802	56.5131	0.10505
162.297	0.014	56.9375	0.10394
163.305	0.01057	57.0368	0.10369
164.313	0.00939	57.3618	0.10286
165.321	0.012	57.7861	0.10179
166.329	0.01102	58.2105	0.10074
167.337	0.01343	58.2488	0.10064
168.345	0.01998	58.6348	0.0997
169.353	0.01648	59.0592	0.09868
170.361	0.014	59.4835	0.09768
171.369	0.01244	59.9079	0.09669
172.377	0.01041	60.3322	0.09571
173.385	0.00846	60.7565	0.09475
174.393	0.00973	61.1809	0.09381
175.401	0.0138	61.6052	0.09288
176.41	0.01138	62.0296	0.09196
177.418	0.00898	62.4539	0.09105
178.426	0.00752	62.8783	0.09016
179.434	0.00698	63.3026	0.08928
180.442	0.01062	63.727	0.08842
181.45	0.01217	63.727	0.08842
182.458	0.0136	64.1513	0.08756
183.466	0.01073	64.3953	0.08708
184.474	0.00809	64.5756	0.08672
185.482	0.01102	65	0.08589
186.49	0.00949	65.4243	0.08507
187.498	0.0085	65.8487	0.08426
188.506	0.00733	66.273	0.08347
189.514	0.00631	66.6974	0.08268
190.522	0.01186	66.8193	0.08246
191.53	0.00861	67.1217	0.08191
192.538	0.0134	67.546	0.08115
193.546	0.01155	67.9704	0.08039
194.555	0.00939	68.3947	0.07965
195.563	0.00763	68.6373	0.07923
196.571	0.00567	68.8191	0.07892
197.579	0.00616	69.2434	0.07819
198.587	0.01057	69.6677	0.07748
199.595	0.00885	70.0921	0.07678
200.603	0.00611	70.5164	0.07608
201.611	0.00543	70.9408	0.0754
202.619	0.00647	71.3651	0.07472
203.627	0.00715	71.5773	0.07438
204.635	0.00724	71.6672	0.07424
205.643	0.00715	71.7895	0.07405
206.651	0.00715	72.2138	0.07339
207.659	0.00639	72.2733	0.0733
208.667	0.00859	72.6381	0.07274
209.675	0.00527	72.8792	0.07237
210.683	0.00409	73.0625	0.0721
211.691	0.00624	73.4868	0.07146
212.7	0.00733	73.5718	0.07134
213.708	0.00616	73.9112	0.07083
214.716	0.00524	74.3355	0.07022
215.724	0.00996	74.7599	0.0696
216.732	0.00821	75.1842	0.069
217.74	0.00648	75.6085	0.0684
218.748	0.00475	76.0329	0.06781
219.756	0.0083	76.4572	0.06723
220.764	0.00518	76.6018	0.06703
221.772	0.00551	76.8816	0.06666
222.78	0.00925	77.2078	0.06622
223.788	0.00821	77.3059	0.06609
224.796	0.00678	77.7303	0.06553
225.804	0.00511	78.1546	0.06497
226.812	0.0038	78.579	0.06442
227.82	0.00671	79.0033	0.06388
228.828	0.0042	79.4276	0.06335
229.836	0.00594	79.4276	0.06335
230.845	0.00458	79.852	0.06282
231.853	0.00366	80.2763	0.06229
232.861	0.00967	80.7007	0.06177
233.869	0.00821	80.8437	0.0616
234.877	0.00678	81.125	0.06126
235.885	0.00559	81.5494	0.06076
236.893	0.00441	81.9737	0.06026
237.901	0.00481	82.398	0.05976
238.909	0.00328	82.7483	0.05936
239.917	0.00357	82.8224	0.05927
240.925	0.00395	83.2467	0.05879
241.933	0.00698	83.6711	0.05831
242.941	0.00797	84.0954	0.05784
243.949	0.00639	84.5198	0.05737
244.957	0.00527	84.5663	0.05732
245.965	0.00461	84.9441	0.05691
246.973	0.0038	85.3684	0.05645
247.981	0.00338	85.7928	0.056
248.989	0.00609	86.2171	0.05555
249.998	0.00381	86.6415	0.05511
251.006	0.00698	86.9902	0.05475
252.014	0.00567	87.0658	0.05467
253.022	0.00527	87.278	0.05445
254.03	0.00454	87.4901	0.05424
255.038	0.00369	87.9145	0.05381
256.046	0.00314	88.3388	0.05338
257.054	0.00274	88.7632	0.05296
258.062	0.00689	88.8082	0.05292
259.07	0.00719	89.1875	0.05255
260.078	0.00576	89.6119	0.05214
261.086	0.00504	90.0202	0.05174
262.094	0.00441	90.0362	0.05173
263.102	0.00375	90.4605	0.05132
264.11	0.00314	90.8849	0.05093
265.118	0.0027	91.3092	0.05053
266.126	0.00609	91.7336	0.05014
267.134	0.00316	92.1579	0.04975
268.143	0.00631	92.5823	0.04937
269.151	0.00593	93.0066	0.04899
270.159	0.00496	93.1368	0.04887
271.167	0.00397	93.4309	0.04861
272.175	0.00296	93.8553	0.04824
273.183	0.00184	94.2796	0.04787
274.191	0.00332	94.704	0.04751
275.199	0.00531	95.1283	0.04715
276.207	0.00312	95.5527	0.04679
277.215	0.00353	95.5607	0.04678
278.223	0.00698	95.977	0.04643
279.231	0.00602	96.1667	0.04628
280.239	0.00461	96.4013	0.04608
281.247	0.00343	96.8257	0.04574
282.255	0.00296	97.25	0.04539
283.263	0.00262	97.3787	0.04529
284.271	0.00195	97.6744	0.04505
285.279	0.00425	98.0987	0.04471
286.288	0.00376	98.5231	0.04438
287.296	0.00487	98.9474	0.04405
288.304	0.0043	99.3718	0.04372
289.312	0.00518	99.7961	0.04339
290.32	0.00543	100.22	0.04307
291.328	0.00454	100.645	0.04275
292.336	0.00386	101.069	0.04243
293.344	0.00323	101.101	0.04241
294.352	0.0027	101.493	0.04212
295.36	0.00233	101.707	0.04196
296.368	0.00293	101.918	0.04181
297.376	0.00475	102.342	0.0415
298.384	0.00422	102.766	0.0412
299.392	0.00348	102.979	0.04105
300.4	0.00274	103.191	0.04089
301.408	0.00207	103.525	0.04066
302.416	0.00232	103.615	0.0406
303.424	0.00475	104.04	0.0403
304.432	0.00324	104.464	0.04
305.441	0.00357	104.888	0.03971
306.449	0.00293	105.313	0.03942
307.457	0.00232	105.737	0.03914
308.465	0.00218	105.949	0.03899
309.473	0.00181	106.161	0.03885
310.481	0.00458	106.586	0.03857
311.489	0.00487	107.01	0.03829
312.497	0.0025	107.434	0.03802
313.505	0.00403	107.859	0.03774
314.513	0.00343	108.283	0.03747
315.521	0.0027	108.707	0.0372
316.529	0.00213	109.132	0.03693
317.537	0.0041	109.556	0.03667
318.545	0.00446	109.585	0.03665
319.553	0.00188	109.98	0.03641
320.561	0.0017	110.405	0.03615
321.569	0.0042	110.829	0.03589
322.577	0.00468	110.829	0.03589
323.586	0.00397	110.884	0.03585
324.594	0.00304	111.253	0.03563
325.602	0.00226	111.678	0.03538
326.61	0.00184	112.096	0.03513
327.618	0.00266	112.102	0.03513
328.626	0.00312	112.526	0.03488
329.634	0.00345	112.951	0.03463
330.642	0.00241	113.375	0.03438
331.65	0.00193	113.799	0.03414
332.658	0.00475	114.224	0.0339
333.666	0.00428	114.52	0.03373
334.674	0.00369	114.648	0.03366
335.682	0.00328	115.072	0.03342
336.69	0.00283	115.126	0.03339
337.698	0.00237	115.497	0.03319
338.706	0.00198	115.921	0.03295
339.714	0.00171	116.345	0.03272
340.722	0.00241	116.77	0.03249
341.731	0.00175	116.944	0.0324
342.739	0.00461	117.194	0.03227
343.747	0.00416	117.618	0.03204
344.755	0.00369	118.043	0.03182
345.763	0.00323	118.467	0.03159
346.771	0.00287	118.679	0.03148
347.779	0.00216	118.762	0.03144
348.787	0.00143	118.892	0.03137
349.795	0.0016	119.316	0.03115
350.803	0.00238	119.74	0.03094
351.811	0.0016	120.165	0.03072
352.819	0.00179	120.589	0.03051
353.827	0.00183	121.013	0.0303
354.835	0.00221	121.438	0.03009
355.843	0.00454	121.862	0.02988
356.851	0.00364	122.286	0.02967
357.859	0.00291	122.711	0.02947
358.867	0.00244	123.135	0.02927
359.875	0.00198	123.559	0.02906
360.884	0.00166	123.984	0.02886
361.892	0.00145	124.408	0.02867
362.9	0.00336	124.832	0.02847
363.908	0.00405	125.257	0.02827
364.916	0.00247	125.681	0.02808
365.924	0.00362	126.105	0.02789
366.932	0.00202	126.53	0.0277
367.94	0.00318	126.53	0.0277
368.948	0.00237	126.954	0.02751
369.956	0.00156	127.332	0.02734
370.964	0.00123	127.378	0.02732
371.972	0.00175	127.803	0.02713
372.98	0.0019	128.025	0.02704
373.988	0.00312	128.227	0.02695
374.996	0.00362	128.651	0.02676
376.004	0.00152	129.076	0.02658
377.012	0.00179	129.5	0.0264
378.02	0.00259	129.924	0.02622
379.029	0.0043	130.349	0.02605
380.037	0.00238	130.449	0.026
381.045	0.002	130.773	0.02587
382.053	0.00385	131.197	0.02569
383.061	0.00358	131.622	0.02552
384.069	0.003	132.046	0.02535
385.077	0.0023	132.47	0.02518
386.085	0.00173	132.895	0.02501
387.093	0.00131	133.319	0.02484
388.101	0.00193	133.744	0.02467
389.109	0.00179	134.085	0.02454
390.117	0.00179	134.168	0.02451
391.125	0.00416	134.38	0.02442
392.133	0.00328	134.592	0.02434
393.141	0.003	135.017	0.02418
394.149	0.00259	135.441	0.02402
395.157	0.00213	135.865	0.02385
396.165	0.00159	135.903	0.02384
397.174	0.00133	136.29	0.0237
398.182	0.00118	136.714	0.02354
399.19	0.00175	137.138	0.02338
400.198	0.00162	137.563	0.02322
401.206	0.00175	137.987	0.02307
402.214	0.00422	138.411	0.02291
403.222	0.00358	138.836	0.02276
404.23	0.00318	139.019	0.0227
405.238	0.00287	139.26	0.02261
406.246	0.00266	139.684	0.02246
407.254	0.0024	140.109	0.02231
408.262	0.00216	140.533	0.02216
409.27	0.00145	140.957	0.02202
410.278	0.00119	141.382	0.02187
411.286	0.00109	141.806	0.02173
412.294	0.00166	142.049	0.02164
413.302	0.00181	142.23	0.02158
414.31	0.00136	142.655	0.02144
415.318	0.00115	143.079	0.0213
416.327	0.00124	143.261	0.02124
417.335	0.00333	143.503	0.02116
418.343	0.00287	143.867	0.02104
419.351	0.00244	143.928	0.02102
420.359	0.00216	144.352	0.02088
421.367	0.00187	144.776	0.02074
422.375	0.00149	145.201	0.02061
423.383	0.0012	145.625	0.02047
424.391	0.00309	146.049	0.02034
425.399	0.00274	146.474	0.0202
426.407	0.0024	146.898	0.02007
427.415	0.00201	146.984	0.02005
428.423	0.00181	147.323	0.01994
429.431	0.00154	147.747	0.01981
430.439	0.00129	148.171	0.01968
431.447	0.00255	148.196	0.01967
432.455	0.00192	148.596	0.01955
433.463	0.00149	148.802	0.01949
434.472	0.0012	149.02	0.01943
435.48	0.00111	149.444	0.0193
436.488	0.00283	149.869	0.01917
437.496	0.0023	150.081	0.01911
438.504	0.00198	150.293	0.01905
439.512	0.00184	150.717	0.01892
440.52	0.00154	151.142	0.0188
441.528	0.00121	151.226	0.01878
442.536	0.00274	151.566	0.01868
443.544	0.00247	151.99	0.01856
444.552	0.0021	152.415	0.01844
445.56	0.00179	152.839	0.01832
446.568	0.00156	153.263	0.0182
447.576	0.00129	153.688	0.01808
448.584	0.0011	154.112	0.01797
449.592	0.0027	154.536	0.01785
450.6	0.00213	154.961	0.01774
451.608	0.00179	155.385	0.01762
452.617	0.00156	155.809	0.01751
453.625	0.00129	156.16	0.01742
454.633	0.00113	156.234	0.0174
455.641	0.0023	156.658	0.01729
456.649	0.00216	157.082	0.01717
457.657	0.00179	157.507	0.01706
458.665	0.00114	157.931	0.01696
		157.931	0.01696
		158.355	0.01685
		158.78	0.01674
		159.204	0.01663
		159.628	0.01653
		160.053	0.01642
		160.477	0.01632
		160.901	0.01621
		161.326	0.01611
		161.75	0.01601
		162.175	0.01591
		162.599	0.01581
		163.023	0.01571
		163.432	0.01561
		163.448	0.01561
		163.872	0.01551
		164.296	0.01541
		164.721	0.01531
		165.145	0.01522
		165.569	0.01512
		165.781	0.01507
		165.994	0.01503
		166.418	0.01493
		166.842	0.01484
		167.267	0.01474
		167.691	0.01465
		168.115	0.01456
		168.54	0.01447
		168.964	0.01438
		169.388	0.01429
		169.813	0.0142
		170.237	0.01411
		170.661	0.01402
		171.086	0.01394
		171.51	0.01385
		171.934	0.01377
		172.359	0.01368
		172.783	0.0136
		173.207	0.01351
		173.214	0.01351
		173.632	0.01343
		173.632	0.01343
		174.056	0.01335
		174.48	0.01326
		174.905	0.01318
		175.329	0.0131
		175.753	0.01302
		176.178	0.01294
		176.331	0.01291
		176.602	0.01286
		177.027	0.01278
		177.451	0.0127
		177.875	0.01263
		178.149	0.01258
		178.3	0.01255
		178.724	0.01247
		179.148	0.0124
		179.573	0.01232
		179.997	0.01225
		180.421	0.01217
		180.846	0.0121
		181.27	0.01203
		181.482	0.01199
		181.694	0.01195
		182.119	0.01188
		182.543	0.01181
		182.967	0.01174
		183.392	0.01167
		183.816	0.0116
		184.24	0.01153
		184.665	0.01146
		185.089	0.01139
		185.513	0.01132
		185.938	0.01125
		186.362	0.01119
		186.72	0.01113
		186.786	0.01112
		187.211	0.01105
		187.635	0.01099
		188.059	0.01092
		188.484	0.01086
		188.908	0.01079
		189.332	0.01073
		189.757	0.01067
		190.181	0.0106
		190.605	0.01054
		191.03	0.01048
		191.454	0.01042
		191.879	0.01036
		192.303	0.01029
		192.727	0.01023
		192.866	0.01021
		193.152	0.01017
		193.576	0.01012
		194	0.01006
		194.425	0.01
		194.849	0.00994
		195.273	0.00988
		195.698	0.00982
		196.122	0.00977
		196.546	0.00971
		196.971	0.00965
		197.183	0.00963
		197.395	0.0096
		197.819	0.00954
		198.244	0.00949
		198.32	0.00948
		198.668	0.00943
		198.926	0.0094
		199.092	0.00938
		199.517	0.00933
		199.941	0.00927
		200.138	0.00925
		200.365	0.00922
		200.79	0.00917
		200.831	0.00916
		201.214	0.00911
		201.638	0.00906
		202.063	0.00901
		202.487	0.00896
		202.911	0.00891
		203.336	0.00886
		203.76	0.00881
		204.184	0.00876
		204.609	0.00871
		205.033	0.00866
		205.033	0.00866
		205.457	0.00861
		205.882	0.00856
		206.284	0.00852
		206.306	0.00852
		206.731	0.00847
		207.155	0.00842
		207.579	0.00837
		208.004	0.00833
		208.428	0.00828
		208.852	0.00823
		209.277	0.00819
		209.701	0.00814
		210.125	0.0081
		210.55	0.00805
		210.974	0.00801
		211.398	0.00797
		211.823	0.00792
		212.247	0.00788
		212.671	0.00784
		212.883	0.00781
		213.096	0.00779
		213.52	0.00775
		213.643	0.00774
		213.944	0.00771
		214.369	0.00767
		214.793	0.00763
		214.855	0.00762
		215.217	0.00758
		215.642	0.00754
		216.066	0.0075
		216.49	0.00746
		216.915	0.00742
		217.279	0.00739
		217.339	0.00738
		217.763	0.00734
		218.188	0.0073
		218.491	0.00728
		218.612	0.00726
		219.036	0.00723
		219.461	0.00719
		219.789	0.00716
		219.885	0.00715
		220.309	0.00711
		220.734	0.00707
		220.734	0.00707
		221.158	0.00704
		221.583	0.007
		222.007	0.00696
		222.213	0.00694
		222.431	0.00693
		222.856	0.00689
		223.28	0.00685
		223.704	0.00682
		224.129	0.00678
		224.553	0.00675
		224.977	0.00671
		225.243	0.00669
		225.402	0.00668
		225.826	0.00664
		226.25	0.00661
		226.455	0.00659
		226.675	0.00657
		227.099	0.00654
		227.523	0.00651
		227.667	0.0065
		227.948	0.00647
		228.372	0.00644
		228.584	0.00642
		228.796	0.00641
		229.221	0.00637
		229.645	0.00634
		230.069	0.00631
		230.178	0.0063
		230.494	0.00628
		230.918	0.00625
		231.342	0.00622
		231.39	0.00621
		231.767	0.00618
		232.191	0.00615
		232.615	0.00612
		233.04	0.00609
		233.464	0.00606
		233.888	0.00603
		234.313	0.006
		234.737	0.00597
		235.161	0.00594
		235.586	0.00591
		236.01	0.00588
		236.238	0.00587
		236.435	0.00585
		236.435	0.00585
		236.844	0.00583
		236.859	0.00583
		237.283	0.0058
		237.708	0.00577
		238.132	0.00574
		238.142	0.00574
		238.556	0.00571
		238.981	0.00569
		239.405	0.00566
		239.829	0.00563
		240.254	0.0056
		240.678	0.00558
		241.102	0.00555
		241.527	0.00552
		241.778	0.00551
		241.951	0.0055
		242.375	0.00547
		242.384	0.00547
		242.8	0.00545
		242.99	0.00543
		243.224	0.00542
		243.648	0.00539
		244.073	0.00537
		244.285	0.00536
		244.497	0.00534
		244.921	0.00532
		245.346	0.00529
		245.414	0.00529
		245.77	0.00527
		246.02	0.00525
		246.194	0.00524
		246.619	0.00522
		247.043	0.0052
		247.467	0.00517
		247.892	0.00515
		248.316	0.00512
		248.74	0.0051
		249.137	0.00508
		249.165	0.00508
		249.589	0.00505
		249.743	0.00505
		250.013	0.00503
		250.438	0.00501
		250.862	0.00499
		250.955	0.00498
		251.287	0.00496
		251.711	0.00494
		252.135	0.00492
		252.56	0.0049
		252.984	0.00488
		253.408	0.00485
		253.833	0.00483
		254.257	0.00481
		254.591	0.00479
		254.681	0.00479
		255.106	0.00477
		255.53	0.00475
		255.954	0.00473
		256.379	0.00471
		256.803	0.00469
		257.101	0.00467
		257.227	0.00467
		257.652	0.00465
		258.076	0.00462
		258.5	0.00461
		258.925	0.00459
		259.349	0.00457
		259.773	0.00455
		259.986	0.00454
		260.198	0.00453
		260.622	0.00451
		261.046	0.00449
		261.471	0.00447
		261.895	0.00445
		262.319	0.00443
		262.744	0.00441
		263.168	0.0044
		263.592	0.00438
		264.017	0.00436
		264.441	0.00434
		264.46	0.00434
		264.865	0.00432
		265.29	0.0043
		265.714	0.00429
		266.139	0.00427
		266.563	0.00425
		266.987	0.00424
		267.412	0.00422
		267.836	0.0042
		267.836	0.0042
		268.26	0.00418
		268.685	0.00417
		269.109	0.00415
		269.533	0.00413
		269.914	0.00412
		269.958	0.00412
		270.382	0.0041
		270.806	0.00409
		271.231	0.00407
		271.655	0.00405
		272.079	0.00404
		272.504	0.00402
		272.928	0.00401
		273.352	0.00399
		273.777	0.00397
		274.201	0.00396
		274.242	0.00396
		274.625	0.00394
		275.05	0.00393
		275.454	0.00391
		275.474	0.00391
		275.686	0.00391
		275.898	0.0039
		276.323	0.00388
		276.747	0.00387
		277.171	0.00386
		277.272	0.00385
		277.596	0.00384
		278.02	0.00383
		278.444	0.00381
		278.869	0.0038
		279.09	0.00379
		279.293	0.00378
		279.717	0.00377
		280.142	0.00376
		280.566	0.00374
		280.991	0.00373
		281.415	0.00372
		281.514	0.00371
		281.839	0.0037
		282.264	0.00369
		282.688	0.00368
		283.112	0.00366
		283.537	0.00365
		283.961	0.00364
		284.025	0.00363
		284.385	0.00362
		284.81	0.00361
		285.234	0.0036
		285.237	0.0036
		285.658	0.00359
		285.843	0.00358
		286.083	0.00357
		286.507	0.00356
		286.931	0.00355
		287.356	0.00354
		287.78	0.00352
		288.204	0.00351
		288.629	0.0035
		289.053	0.00349
		289.477	0.00348
		289.902	0.00346
		290.326	0.00345
		290.691	0.00344
		290.75	0.00344
		291.175	0.00343
		291.387	0.00342
		291.599	0.00342
		292.023	0.00341
		292.448	0.0034
		292.872	0.00338
		293.296	0.00337
		293.721	0.00336
		294.145	0.00335
		294.57	0.00334
		294.994	0.00333
		295.418	0.00332
		295.843	0.00331
		296.267	0.0033
		296.691	0.00329
		297.116	0.00328
		297.54	0.00327
		297.964	0.00326
		298.389	0.00325
		298.655	0.00324
		298.813	0.00324
		299.237	0.00323
		299.237	0.00323
		299.662	0.00322
		299.867	0.00321
		300.086	0.00321
		300.473	0.0032
		300.51	0.0032
		300.935	0.00319
		301.359	0.00318
		301.783	0.00317
		302.208	0.00316
		302.632	0.00315
		302.984	0.00314
		303.056	0.00314
		303.481	0.00313
		303.59	0.00313
		303.905	0.00312
		304.329	0.00311
		304.754	0.0031
		305.178	0.00309
		305.408	0.00309
		305.602	0.00308
		306.014	0.00307
		306.027	0.00307
		306.451	0.00307
		306.62	0.00306
		306.875	0.00306
		307.088	0.00305
		307.3	0.00305
		307.724	0.00304
		308.148	0.00303
		308.573	0.00302
		308.997	0.00301
		309.044	0.00301
		309.421	0.003
		309.846	0.003
		310.27	0.00299
		310.342	0.00299
		310.695	0.00298
		311.119	0.00297
		311.543	0.00296
		311.554	0.00296
		311.968	0.00296
		312.392	0.00295
		312.816	0.00294
		313.241	0.00293
		313.665	0.00292
		314.089	0.00292
		314.514	0.00291
		314.584	0.00291
		314.938	0.0029
		314.938	0.0029
		315.362	0.00289
		315.787	0.00288
		315.796	0.00288
		316.211	0.00288
		316.635	0.00287
		317.008	0.00286
		317.06	0.00286
		317.484	0.00285
		317.908	0.00285
		318.333	0.00284
		318.757	0.00283
		319.181	0.00283
		319.519	0.00282
		319.606	0.00282
		320.03	0.00281
		320.454	0.0028
		320.879	0.0028
		321.303	0.00279
		321.727	0.00278
		322.152	0.00278
		322.576	0.00277
		322.788	0.00277
		323	0.00276
		323.425	0.00276
		323.849	0.00275
		324.274	0.00274
		324.698	0.00274
		325.122	0.00273
		325.547	0.00272
		325.971	0.00272
		326.395	0.00271
		326.82	0.00271
		327.244	0.0027
		327.668	0.00269
		328.093	0.00269
		328.517	0.00268
		328.941	0.00267
		329.301	0.00267
		329.366	0.00267
		329.79	0.00266
		330.214	0.00266
		330.513	0.00265
		330.639	0.00265
		330.639	0.00265
		331.063	0.00264
		331.119	0.00264
		331.487	0.00264
		331.912	0.00263
		332.336	0.00263
		332.76	0.00262
		333.185	0.00262
		333.609	0.00261
		334.033	0.0026
		334.149	0.0026
		334.458	0.0026
		334.882	0.00259
		335.306	0.00259
		335.731	0.00258
		335.967	0.00258
		337.266	0.00256
		337.872	0.00256
		338.489	0.00255
		339.69	0.00253
		343.932	0.00248
		344.538	0.00248
		345.144	0.00247
		346.339	0.00246
		346.442	0.00246
		347.048	0.00245
		347.654	0.00244
		348.866	0.00243
		349.472	0.00243
		350.078	0.00242
		350.684	0.00241
		351.29	0.00241
		352.502	0.0024
		354.19	0.00238
		355.619	0.00237
		356.225	0.00236
		361.073	0.00232
		362.04	0.00231
		365.401	0.00228
		367.219	0.00227
		369.643	0.00225
		369.89	0.00225
		370.855	0.00224
		371.461	0.00224
		372.673	0.00223
		373.972	0.00222
		376.396	0.00221
		377.608	0.0022
		377.741	0.0022
		385.591	0.00215
		393.441	0.00211
		401.292	0.00208
		409.142	0.00204
		416.992	0.00202
		424.843	0.00199

## Sheet: Figure 2g
MVPb2I6/PVK	MBAPbI3/PVK	Control PVK
0.78278	0.79241	1.00375
0.77921	0.77481	1.03745
0.78027	0.75846	1.04712
0.78304	0.74903	1.06646
0.79017	0.74072	1.07926
0.78951	0.74002	1.09766
0.79149	0.74543	1.10734
0.80495	0.74945	1.11233
0.82132	0.75624	1.11451
0.83927	0.76455	1.13635
0.85907	0.77259	1.16381
0.86224	0.78327	1.14977
0.8629	0.79754	1.13136
0.87755	0.81085	1.12356
0.89392	0.82207	1.12106
0.50752	0.83344	1.12855
0.51913	0.84467	1.13885
0.52745	0.8692	1.11826
0.53365	0.88486	1.10016
0.54725	0.9069	1.11108
0.55966	0.92547	1.12481
0.56071	0.94376	1.14478
0.55952	0.9525	1.16443
0.56362	0.96746	1.15414
0.56771	0.9859	1.13916
0.57668	0.98825	1.15102
0.585	0.98105	1.16256
0.57378	0.99144	1.13947
0.56256	1.00766	1.10983
0.54593	0.98978	1.10578
0.5285	0.97121	1.1064
0.51227	0.98867	1.08674
0.69775	1.00863	1.07052
0.6922	1.01708	1.06584
0.68732	1.02401	1.06022
0.68283	1.01403	1.03246
0.67927	0.99685	1.00594
0.67953	0.97467	0.99595
0.68019	0.95347	0.99127
0.68204	0.89387	0.97848
0.6831	0.83413	0.966
0.67636	0.77079	0.95446
0.66963	0.73697	0.93948
0.66382	0.70496	0.9348
0.65802	0.69692	0.93542
0.65604	0.70011	0.92138
0.65564	0.69609	0.90672
0.65419	0.69595	0.9167
0.6464	0.69498	0.92981
0.63954	0.70745	0.92731
0.62515	0.72339	0.92326
0.62528	0.74113	0.90235
0.62673	0.75499	0.88675
0.6204	0.76594	0.87271
0.6138	0.77897	0.85586
0.61551	0.79033	0.82872
0.61974	0.81306	0.80033
0.62541	0.82457	0.76694
0.62884	0.82609	0.73512
0.6332	0.84342	0.71328
0.63848	0.86365	0.69612
0.63782	0.87377	0.67116
0.63505	0.8771	0.64745
0.63241	0.87945	0.6331
0.62924	0.87557	0.61999
0.63214	0.89609	0.60439
0.6361	0.90828	0.58723
0.63597	0.9184	0.5682
0.63373	0.92519	0.55166
0.63056	0.93101	0.5579
0.62673	0.95541	0.56633
0.6295	0.95555	0.56258
0.63426	0.94584	0.56602
0.63307	0.94266	0.57912
0.63109	0.94141	0.59254
0.83096	0.94862	0.60595
0.83188	0.95749	0.6253
0.82488	0.96386	0.6409
0.81446	0.96968	0.65774
0.80759	0.97148	0.66149
0.80376	0.97107	0.65993
0.7998	0.97232	0.66898
0.79835	0.97218	0.6827
0.79598	0.98035	0.70798
0.79254	0.99117	0.73512
0.78898	0.9974	0.76632
0.78674	0.99907	0.79658
0.78674	0.98978	0.8256
0.78647	0.97578	0.85836
0.78924	0.98576	0.90173
0.79426	1.00516	0.94946
0.79822	1.01306	0.98222
0.80284	1.0132	1.01405
0.8196	1.01196	1.04213
0.83927	1.01168	1.0699
0.84442	1.01306	1.08737
0.8468	1.01237	1.09798
0.85854	1.00073	1.09454
0.87174	0.98742	1.08019
0.88389	0.98701	1.0908
0.89405	0.9877	1.10671
0.89709	0.98216	1.11295
0.89762	0.96996	1.11763
0.90144	0.96067	1.10921
0.90672	0.95471	1.09922
0.90488	0.94723	1.09985
0.90052	0.93614	1.10172
0.89471	0.93004	1.07426
0.88706	0.92228	1.04525
0.87953	0.9184	1.00594
0.87069	0.91549	0.95102
0.86818	0.92284	0.91546
0.86844	0.93559	0.89393
0.85841	0.94113	0.8593
0.84389	0.94363	0.82217
0.84204	0.94972	0.79253
0.84389	0.95513	0.77318
0.8402	0.94848	0.7685
0.83346	0.93559	0.77069
0.83399	0.93351	0.76819
0.83637	0.93697	0.76445
0.83531	0.94543	0.76102
0.83148	0.95458	0.76164
0.83188	0.9604	0.76258
0.83214	0.96358	0.7632
0.83109	0.96248	0.76382
0.82884	0.95624	0.77506
0.83505	0.95541	0.78972
0.84323	0.95984	0.80033
0.846	0.97467	0.80969
0.84574	0.99324	0.82466
0.8468	1.00087	0.83808
0.84838	0.99851	0.85243
0.85419	0.9938	0.8593
0.86171	0.98839	0.85462
0.86409	0.98479	0.8621
0.86382	0.97883	0.88238
0.86184	0.97162	0.88488
0.85775	0.96137	0.8777
0.85115	0.94903	0.86086
0.84482	0.93656	0.83621
0.84363	0.92422	0.82716
0.84429	0.90745	0.82685
0.84402	0.88971	0.82061
0.8435	0.87114	0.8153
0.84785	0.85104	0.81031
0.85577	0.829	0.80189
0.8567	0.81334	0.79409
0.85485	0.7981	0.79222
0.85432	0.78728	0.78722
0.85326	0.77564	0.77849
0.85419	0.74972	0.76632
0.8563	0.72048	0.75602
0.85986	0.71507	0.74666
0.8633	0.71424	0.73793
0.86699	0.72769	0.72701
0.87029	0.74917	0.71422
0.8695	0.75541	0.72046
0.86726	0.75277	0.74198
0.87069	0.76608	0.75353
0.87544	0.78507	0.75727
0.87927	0.79255	0.76663
0.88296	0.79227	0.7866
0.88428	0.79574	0.80345
0.88376	0.80031	0.81686
0.71376	0.79546	0.81874
0.71442	0.78299	0.81842
0.71811	0.78812	0.8231
0.72339	0.80101	0.83309
0.72326	0.79948	0.84026
0.71983	0.7877	0.8465
0.71626	0.78327	0.84962
0.71336	0.78257	0.84713
0.71758	0.78368	0.83434
0.72484	0.78618	0.8178
0.72828	0.78271	0.80844
0.72854	0.77232	0.80314
0.73012	0.76608	0.79846
0.73092	0.76123	0.79627
0.7288	0.75111	0.78566
0.72418	0.73947	0.77443
0.71838	0.72644	0.76538
0.71006	0.71161	0.7554
0.71006	0.71147	0.73886
0.71574	0.71632	0.72139
0.71508	0.72769	0.71609
0.71019	0.74238	0.7217
0.70425	0.76109	0.72763
0.69778	0.78077	0.73262
0.69699	0.79588	0.72732
0.6995	0.80641	0.72202
0.69633	0.80918	0.72326
0.6896	0.80433	0.7267
0.68538	0.80738	0.71858
0.68313	0.81403	0.70579
0.68142	0.81445	0.71484
0.67878	0.80835	0.73918
0.67534	0.81334	0.76414
0.67112	0.82817	0.79534
0.66386	0.84162	0.82498
0.65396	0.85104	0.85462
0.65172	0.85922	0.88426
0.65594	0.8649	0.91639
0.66109	0.8685	0.93917
0.66531	0.8728	0.95664
0.66571	0.87044	0.97723
0.83412	0.85631	0.99533
0.83676	0.84674	1.00594
0.84204	0.84453	1.01436
0.84561	0.84633	1.02372
0.84851	0.84272	1.03058
0.85089	0.843	1.02746
0.85326	0.85478	1.02122
0.6559	0.86546	1.02278
0.65788	0.86809	1.03027
0.66079	0.87072	1.03776
0.66448	0.871	1.05274
0.66805	0.8764	1.0649
0.67069	0.88361	1.07083
0.67742	0.88694	1.07707
0.68626	0.88541	1.08955
0.69841	0.88638	1.10141
0.71372	0.89054	1.10983
0.7285	0.89886	1.10515
0.74236	0.91092	1.09111
0.74976	0.91591	1.08175
0.75121	0.91147	1.08113
0.75213	0.91355	1.0752
0.752	0.92187	1.06397
0.75147	0.92658	1.05492
0.75108	0.92561	1.0493
0.7553	0.92187	1.04587
0.76203	0.91369	1.0465
0.76335	0.91202	1.05118
0.76018	0.91494	1.05742
0.7582	0.91937	1.05492
0.75715	0.92422	1.04712
0.7524	0.92103	1.04338
0.74355	0.90884	1.04806
0.7355	0.90399	1.04806
0.72771	0.90468	1.04119
0.71926	0.90094	1.0309
0.71095	0.89013	1.01498
0.7062	0.88819	1.0025
0.70461	0.89706	0.99938
0.90158	0.90385	0.98971
0.89696	0.9044	0.97318
0.89207	0.90704	0.95633
0.88508	0.90717	0.94104
0.87795	0.90731	0.92887
0.87069	0.90967	0.91577
0.86897	0.91674	0.9011
0.87174	0.92533	0.8933
0.86673	0.93309	0.888
0.85366	0.93961	0.88082
0.84957	0.94889	0.8827
0.85511	0.95652	0.8983
0.85524	0.95859	0.91171
0.84878	0.95305	0.92232
0.84297	0.95291	0.93106
0.83676	0.9597	0.94478
0.83267	0.95638	0.95227
0.83122	0.93767	0.95227
0.83254	0.92672	0.95882
0.83505	0.92533	0.97193
0.63703	0.92977	0.98597
0.63914	0.93711	1.0025
0.64416	0.93476	1.00781
0.65049	0.91868	1.00188
0.65564	0.913	0.9972
0.65881	0.92103	0.99626
0.66145	0.93157	0.9894
0.66237	0.93933	0.9738
0.66369	0.94432	0.95539
0.66448	0.94515	0.94166
0.66567	0.94972	0.92794
0.66686	0.95818	0.9192
0.66673	0.96358	0.90641
0.66237	0.96081	0.88394
0.65934	0.95541	0.86741
0.65881	0.94737	0.86647
0.66052	0.94196	0.8593
0.6633	0.93794	0.84026
0.66475	0.93697	0.82934
0.66554	0.93476	0.83808
0.66514	0.93351	0.85056
0.66396	0.93711	0.8593
0.66567	0.93628	0.87864
0.67095	0.92048	0.92138
0.6732	0.90828	0.94759
0.67082	0.90565	0.95196
0.66871	0.90537	0.9557
0.66673	0.90385	0.95633
0.6666	0.90218	0.95227
0.66792	0.89983	0.9504
0.67069	0.89886	0.95258
0.67372	0.89844	0.96413
0.67623	0.89789	0.98222
0.6761	0.89276	1.00313
0.67663	0.89318	1.02029
0.67848	0.89803	1.04338
0.67729	0.89858	1.07083
0.67069	0.89262	1.09922
0.66	0.88735	1.12169
0.64218	0.88181	1.13698
0.63201	0.87932	1.1507
0.6361	0.88139	1.16724
0.63835	0.88583	1.18315
0.63597	0.89179	1.2025
0.6332	0.89955	1.21966
0.62845	0.90981	1.2337
0.8237	0.91812	1.23494
0.82	0.91923	1.21903
0.81723	0.91798	1.20312
0.81657	0.913	1.20156
0.8167	0.90981	1.2078
0.81881	0.90911	1.21654
0.82343	0.90468	1.20593
0.82924	0.89096	1.17598
0.83307	0.87765	1.15944
0.83214	0.86532	1.16693
0.83162	0.85839	1.16849
0.83148	0.85922	1.15819
0.8332	0.85603	1.1429
0.83888	0.84619	1.12855
0.84165	0.83995	1.11701
0.83954	0.8351	1.10359
0.8398	0.829	1.0933
0.84244	0.82096	1.10702
0.84587	0.81639	1.11982
0.8501	0.81417	1.1195
0.84917	0.81431	1.11077
0.84072	0.81362	1.09891
0.83637	0.81237	1.09642
0.84033	0.80572	1.10453
0.84534	0.7981	1.1117
0.85102	0.7902	1.12106
0.85472	0.78202	1.12356
0.85564	0.77093	1.11295
0.85696	0.76095	1.10952
0.85854	0.74862	1.12387
0.85802	0.73767	1.12762
0.85617	0.73171	1.11638
0.85511	0.72713	1.10858
0.85392	0.72519	1.1064
0.85445	0.72547	1.10328
0.85973	0.71646	1.10734
0.86369	0.70814	1.10515
0.86277	0.70745	1.09267
0.86396	0.71008	1.08955
0.86739	0.70898	1.10359
0.87227	0.70745	1.11077
0.87808	0.7087	1.10266
0.88402	0.70995	1.08955
0.8926	0.70704	1.07676
0.90131	0.70412	1.05773
0.90686	0.69609	1.03589
0.91253	0.68735	1.01405
0.91781	0.67488	0.99626
0.92415	0.66546	0.97942
0.93392	0.66254	0.96194
0.94118	0.6649	0.93886
0.94263	0.6692	0.92294
0.94368	0.67405	0.91358
0.94302	0.67973	0.90703
0.94448	0.68167	0.89767
0.94936	0.67654	0.88114
0.95345	0.67779	0.86023
0.95741	0.68306	0.83496
0.95913	0.68514	0.81624
0.95741	0.68112	0.81749
0.95556	0.68139	0.81718
0.95292	0.68749	0.80314
0.94923	0.69428	0.79066
0.94065	0.68957	0.78566
0.9355	0.68444	0.77724
0.93761	0.67918	0.76538
0.93497	0.6764	0.74947
0.91623	0.67668	0.73106
0.90118	0.68084	0.71765
0.89484	0.68403	0.72233
0.8889	0.68694	0.72794
0.88283	0.68514	0.73606
0.87742	0.68514	0.73543
0.87214	0.68264	0.70891
0.86752	0.68195	0.69206
0.86765	0.68846	0.71141
0.86726	0.69817	0.72794
0.86356	0.70898	0.72264
0.86092	0.71965	0.71234
0.86	0.72824	0.70673
0.8567	0.73753	0.7033
0.84548	0.73975	0.70454
0.83492	0.74196	0.70111
0.82832	0.75028	0.69581
0.82211	0.75984	0.69518
0.81432	0.76885	0.70236
0.8068	0.77897	0.70486
0.80799	0.79033	0.68676
0.80891	0.80156	0.66461
0.79967	0.80655	0.6671
0.7899	0.81154	0.6749
0.78238	0.81875	0.67397
0.77472	0.82609	0.67709
0.76641	0.8218	0.70236
0.75968	0.81778	0.72545
0.75466	0.82665	0.74854
0.75255	0.83649	0.77006
0.75558	0.84771	0.79159
0.75783	0.85825	0.81593
0.75545	0.86268	0.8334
0.75506	0.86837	0.84682
0.76073	0.87252	0.86273
0.76707	0.87835	0.87958
0.77512	0.89983	0.90485
0.78423	0.91979	0.9295
0.794	0.91535	0.9401
0.80363	0.90842	0.94634
0.81261	0.8904	0.96881
0.81908	0.87169	0.99096
0.81657	0.87446	0.99751
0.81446	0.88223	1.00219
0.8105	0.87114	1.01155
0.80746	0.86171	1.01748
0.80944	0.86171	1.03246
0.81036	0.86144	1.05055
0.8064	0.86241	1.05554
0.80258	0.86476	1.06178
0.79888	0.86906	1.08518
0.79703	0.8764	1.09954
0.8002	0.88015	1.09049
0.80271	0.88375	1.08269
0.79875	0.88098	1.08737
0.79558	0.87918	1.09298
0.794	0.88417	1.10422
0.79452	0.89137	1.11326
0.79941	0.89775	1.11326
0.80284	0.90412	1.10983
0.79677	0.90024	1.11108
0.79122	0.89331	1.11077
0.79228	0.89539	1.11389
0.79413	0.90246	1.1142
0.7907	0.90676	1.11576
0.78766	0.91286	1.12106
0.7841	0.91341	1.13448
0.7808	0.91105	1.1454
0.78014	0.90981	1.14946
0.78159	0.91008	1.1507
0.78951	0.90607	1.15476
0.7973	0.90302	1.15757
0.80654	0.90399	1.13666
0.81815	0.90551	1.1089
0.82805	0.90274	1.09423
0.83822	0.90759	1.07926
0.8464	0.91397	1.0752
0.85419	0.91397	1.07333
0.86356	0.91937	1.05835
0.87306	0.92311	1.03464
0.87702	0.92284	0.99502
0.88151	0.93365	0.95695
0.88811	0.93531	0.93979
0.89352	0.93018	0.92544
0.89814	0.92117	0.91452
0.90197	0.90676	0.89861
0.90448	0.88943	0.87958
0.90725	0.87183	0.86054
0.91187	0.86157	0.82404
0.91517	0.85395	0.80376
0.91596	0.87585	0.78598
0.91623	0.90121	0.7813
0.91332	0.89096	0.77069
0.91042	0.88015	0.75322
0.9062	0.8929	0.73886
0.90316	0.90898	0.72638
0.9054	0.89082	0.73044
0.90818	0.87197	0.7295
0.90963	0.8649	0.72233
0.91095	0.85783	0.71609
0.9095	0.85894	0.73294
0.90884	0.8674	0.7501
0.91293	0.87627	0.75509
0.91702	0.8947	0.76351
0.91319	0.90565	0.77942
0.90923	0.91092	0.79315
0.90884	0.91757	0.79658
0.90804	0.91785	0.80345
0.90606	0.92478	0.83371
0.90488	0.93434	0.86491
0.89748	0.94321	0.89486
0.89115	0.94667	0.92388
0.88983	0.94834	0.92638
0.88917	0.94487	0.92138
0.88112	0.96151	0.92201
0.87412	0.96941	0.92263
0.88178	0.97245	0.9348
0.89102	0.98105	0.93823
0.88877	0.98437	0.92419
0.88666	1.00364	0.90953
0.88745	1.00336	0.90142
0.88917	0.99879	0.8933
0.89141	0.9877	0.88114
0.89326	0.97537	0.87115
0.87795	0.99172	0.86023
0.86079	1.00877	0.85649
0.85762	1.00225	0.86772
0.85247	0.99311	0.88363
0.83848	0.99311	0.88925
0.82858	0.99532	0.89954
0.8167	0.98105	0.90454
0.80944	0.96053	0.9192
0.79994	0.94806	0.927
0.84983	0.85977	1.01592
0.85089	0.84674	1.06553
0.8464	0.83566	1.07021
0.84614	0.82803	1.07426
0.84416	0.81833	1.06428
0.84746	0.81708	1.0596
0.85168	0.81805	1.06334
0.86435	0.82443	1.0649
0.87742	0.83621	1.05898
0.88679	0.85021	1.03558
0.89471	0.85866	1.01998
0.90857	0.86241	1.01686
0.92283	0.871	1.01405
0.93062	0.87793	0.99845
0.93365	0.88347	0.99034
0.94223	0.89886	0.98129
0.94896	0.9141	0.97068
0.94976	0.9202	0.96475
0.94659	0.92602	0.9582
0.94434	0.94349	0.95009
0.93893	0.95277	0.94322
0.93035	0.96137	0.93792
0.91992	0.96123	0.9348
0.90461	0.97592	0.94385
0.88758	0.98825	0.94478
0.8592	0.99061	0.93199
0.83096	0.98396	0.92419
0.83096	0.98216	0.93137
0.8328	0.97925	0.93854
0.82937	0.97259	0.93823
0.82726	0.96206	0.93698
0.8262	0.95277	0.92138
0.82449	0.94085	0.90859
0.81591	0.91854	0.88987
0.80706	0.89373	0.87396
0.80667	0.86934	0.86897
0.80574	0.8437	0.85399
0.80482	0.82124	0.83558
0.80139	0.7974	0.81905
0.79452	0.77717	0.8047
0.78687	0.77079	0.78754
0.77948	0.77079	0.76258
0.77103	0.78396	0.74011
0.7668	0.80045	0.71484
0.76232	0.81875	0.68957
0.754	0.83496	0.66835
0.74516	0.8509	0.64682
0.74001	0.86878	0.61781
0.73882	0.88333	0.59659
0.73988	0.88971	0.58505
0.74555	0.89234	0.57662
0.75308	0.89442	0.57881
0.76258	0.89484	0.58692
0.7742	0.89636	0.60252
0.78581	0.89609	0.6228
0.79294	0.89706	0.64277
0.79716	0.89387	0.66679
0.80271	0.89082	0.67865
0.81036	0.88458	0.68926
0.8167	0.88666	0.70423
0.82092	0.8904	0.71702
0.83307	0.89401	0.72202
0.84587	0.89512	0.71952
0.85841	0.89664	0.71921
0.86924	0.89678	0.71858
0.87122	0.89678	0.71515
0.87108	0.89428	0.71359
0.87372	0.89318	0.71203
0.87636	0.89331	0.7061
0.8794	0.89581	0.70142
0.88125	0.89858	0.70142
0.88402	0.89789	0.7033
0.88534	0.89733	0.71141
0.8893	0.9008	0.7189
0.89286	0.90177	0.7242
0.88732	0.90468	0.72264
0.87848	0.90995	0.72139
0.87729	0.91507	0.73106
0.879	0.91923	0.74573
0.879	0.92381	0.76351
0.87953	0.92658	0.78286
0.88032	0.93046	0.7969
0.88323	0.93392	0.80906
0.88376	0.93933	0.82778
0.88376	0.94363	0.84619
0.88151	0.94792	0.86148
0.87742	0.95097	0.87552
0.87359	0.95402	0.89143
0.87174	0.95818	0.91109
0.87003	0.96746	0.92513
0.86726	0.97426	0.93886
0.86726	0.97869	0.94759
0.86818	0.98105	0.95633
0.8658	0.98853	0.97692
0.86184	0.99532	0.9997
0.86211	1.00142	1.01311
0.86211	1.00683	1.0231
0.86739	1.01099	1.0284
0.87346	1.01417	1.03464
0.8757	1.02304	1.04462
0.87716	1.02928	1.0543
0.87755	1.03358	1.06678
0.87729	1.03261	1.07801
0.88151	1.03288	1.08175
0.88415	1.03261	1.0805
0.88442	1.02762	1.08206
0.88336	1.02069	1.08706
0.88178	1.01348	1.09704
0.88046	1.0053	1.10952
0.88283	0.99588	1.11732
0.88679	0.9841	1.1245
0.88811	0.97731	1.12824
0.88653	0.97093	1.1298
0.8889	0.96566	1.13729
0.89352	0.95901	1.1507
0.89643	0.94862	1.15601
0.89735	0.9378	1.15913
0.90158	0.93309	1.16256
0.90672	0.92852	1.16818
0.91055	0.92575	1.18003
0.91148	0.92478	1.19282
0.91478	0.92394	1.20031
0.91966	0.92297	1.20156
0.92164	0.92561	1.2
0.92217	0.92741	1.20312
0.92098	0.93129	1.19938
0.91926	0.93226	1.19095
0.91464	0.9367	1.18097
0.90699	0.94293	1.16412
0.90237	0.94363	1.1454
0.8988	0.93919	1.13198
0.89247	0.93794	1.11389
0.8831	0.93864	1.09205
0.87254	0.93656	1.07302
0.86026	0.93018	1.06054
0.84798	0.92616	1.03901
0.83452	0.92422	1.01093
0.81934	0.92103	0.98004
0.80469	0.91216	0.94416
0.79769	0.90509	0.92513
0.79307	0.89609	0.91202
0.78766	0.88292	0.88114
0.78225	0.86643	0.8543
0.77538	0.85451	0.84494
0.76826	0.84259	0.83746
0.76152	0.83372	0.82061
0.75321	0.82096	0.80407
0.75268	0.80586	0.78754
0.75558	0.79172	0.77599
0.75849	0.77287	0.77225
0.76298	0.75208	0.76975
0.76482	0.74113	0.76476
0.7639	0.73268	0.76258
0.76496	0.72145	0.76445
0.7676	0.70953	0.76944
0.76892	0.70274	0.76351
0.76905	0.69567	0.75602
0.77406	0.6911	0.75821
0.77948	0.685	0.76694
0.78093	0.6825	0.7788
0.78106	0.68264	0.79003
0.7841	0.68361	0.79346
0.78766	0.68236	0.7969
0.78845	0.68209	0.81125
0.78806	0.67987	0.8256
0.78964	0.68139	0.82685
0.79083	0.68555	0.8231
0.79136	0.6868	0.82778
0.79096	0.68209	0.83902
0.79268	0.68278	0.85586
0.79452	0.6886	0.87552
0.79677	0.68971	0.8905
0.79822	0.68444	0.90547
0.79716	0.68514	0.92045
0.794	0.6843	0.93854
0.79479	0.68333	0.9582
0.79664	0.68569	0.97754
0.79558	0.68999	0.98878
0.79294	0.69068	0.99782
0.79241	0.6947	1.00937
0.79215	0.70108	1.01842
0.79056	0.71119	1.01842
0.78806	0.72242	1.01249
0.78674	0.73115	1.01093
0.78462	0.73614	1.0075
0.78066	0.74099	0.98597
0.77657	0.74418	0.95446
0.77235	0.74681	0.93199
0.76786	0.74765	0.91234
0.76522	0.75402	0.89018
0.76245	0.76067	0.86897
0.76205	0.77065	0.85087
0.76311	0.78133	0.83839
0.76364	0.78576	0.82154
0.7635	0.78576	0.80688
0.7635	0.79311	0.79908
0.76377	0.80156	0.79534
0.76337	0.81099	0.79284
0.76245	0.81999	0.79253
0.76416	0.83164	0.79066
0.7676	0.84148	0.79253
0.76892	0.85021	0.79565
0.76746	0.85589	0.79534
0.76443	0.85672	0.79315
0.76113	0.85063	0.79159
0.7602	0.82692	0.7866
0.75968	0.79324	0.77568
0.75572	0.78188	0.7657
0.74978	0.7834	0.76289
0.74819	0.76913	0.75696
0.74872	0.74404	0.75041
0.75242	0.74848	0.74417
0.75704	0.76913	0.74198
0.7602	0.77398	0.7423
0.76298	0.76719	0.74448
0.76707	0.76705	0.74822
0.77103	0.76913	0.75665
0.77763	0.77065	0.76258
0.78542	0.77273	0.77038
0.78977	0.778	0.77443
0.79056	0.78216	0.77131
0.79505	0.79532	0.77412
0.80178	0.81445	0.78036
0.80812	0.82873	0.77568
0.81512	0.83399	0.76632
0.81604	0.84134	0.7657
0.81208	0.85021	0.76975
0.81248	0.86019	0.76788
0.81683	0.86781	0.76008
0.8204	0.87571	0.74635
0.82132	0.88306	0.73512
0.8196	0.88722	0.72857
0.81578	0.88708	0.72514
0.81525	0.88708	0.72295
0.8167	0.8868	0.7242
0.81736	0.88763	0.72233
0.81551	0.88763	0.71952
0.81617	0.88874	0.72202
0.81921	0.88694	0.73169
0.81868	0.8825	0.73793
0.81551	0.87793	0.73886
0.8167	0.88223	0.7451
0.82132	0.88999	0.75696
0.82106	0.89678	0.76195
0.81604	0.89927	0.75914
0.8134	0.90218	0.75914
0.81287	0.90357	0.76476
0.81195	0.90523	0.76258
0.81248	0.90773	0.75353
0.81393	0.91341	0.74729
0.81459	0.91674	0.74698
0.81564	0.92048	0.74698
0.81723	0.92422	0.75103
0.81815	0.92783	0.75072
0.81855	0.93087	0.74916
0.82145	0.93351	0.7529
0.82436	0.93295	0.75883
0.82937	0.93573	0.76164
0.83597	0.93988	0.76289
0.8427	0.94335	0.76258
0.84996	0.94418	0.7632
0.8592	0.94266	0.75478
0.86844	0.93808	0.73574
0.87465	0.93794	0.72077
0.87768	0.93767	0.7111
0.88085	0.93642	0.69674
0.88428	0.93406	0.67896
0.88798	0.93379	0.66336
0.89049	0.93268	0.64901
0.89603	0.93268	0.62998
0.9021	0.936	0.61126
0.90593	0.94072	0.5969
0.90606	0.93947	0.5891
0.90725	0.93905	0.58817
0.90791	0.94127	0.5941
0.90923	0.94501	0.59971
0.91016	0.94432	0.60751
0.9087	0.94363	0.61562
0.90527	0.94169	0.6281
0.9062	0.94085	0.64308
0.91042	0.9385	0.66118
0.91082	0.94127	0.6852
0.90712	0.94487	0.71297
0.90408	0.94654	0.74323
0.90131	0.94376	0.77849
0.90078	0.9421	0.81094
0.9021	0.93864	0.83215
0.8996	0.93961	0.85337
0.893	0.94099	0.88238
0.88851	0.94016	0.90734
0.88574	0.93531	0.92918
0.88362	0.93032	0.94978
0.8823	0.92547	0.96881
0.88151	0.92436	0.98628
0.88059	0.92353	1.00531
0.87808	0.92699	1.01623
0.87452	0.93281	1.0181
0.87056	0.93864	1.02091
0.86633	0.93947	1.02528
0.86171	0.94113	1.02684
0.85577	0.94155	1.02778
0.85247	0.94473	1.02091
0.85221	0.94834	1.00344
0.85181	0.95277	0.99221
0.85208	0.9525	0.99283
0.85696	0.95208	0.98534
0.8666	0.95222	0.97442
0.8728	0.95471	0.96475
0.87412	0.95513	0.9582
0.87623	0.95347	0.96319
0.8798	0.94834	0.97848
0.88125	0.94529	0.98378
0.87729	0.93947	0.98597
0.87504	0.93517	0.99377
0.87504	0.93198	1.00438
0.87478	0.92963	1.01249
0.87214	0.92367	1.0231
0.86792	0.91577	1.02403
0.86066	0.90884	1.01842
0.85617	0.90565	1.02528
0.85511	0.90121	1.03838
0.85221	0.89747	1.04244
0.84587	0.89179	1.04275
0.84112	0.88819	1.04244
0.83967	0.88666	1.04119
0.83822	0.88569	1.03932
0.8332	0.88306	1.03246
0.82752	0.88347	1.02715
0.82119	0.88333	1.03277
0.81683	0.88528	1.03682
0.81498	0.88638	1.03433
0.81432	0.88929	1.03308
0.81314	0.89207	1.03589
0.81102	0.89387	1.0387
0.80574	0.89013	1.04431
0.80073	0.88694	1.0465
0.7965	0.88375	1.0518
0.7936	0.88181	1.0596
0.78964	0.88126	1.0699
0.78779	0.88084	1.07738
0.79004	0.87585	1.07832
0.79175	0.86989	1.0752
0.78792	0.86213	1.07395
0.78462	0.85437	1.07957
0.78581	0.84564	1.09205
0.78713	0.83552	1.10266
0.78528	0.82152	1.1117
0.78238	0.81154	1.11919
0.77868	0.80544	1.12543
0.77882	0.79879	1.12824
0.78568	0.78839	1.12793
0.79188	0.77841	1.12886
0.7965	0.76636	1.13386
0.80112	0.75679	1.13323
0.80205	0.74709	1.1323
0.80363	0.74044	1.13635
0.80561	0.7342	1.14322
0.81063	0.72907	1.14571
0.82198	0.72741	1.1454
0.83003	0.7306	1.14446
0.82977	0.73309	1.14478
0.83109	0.73309	1.14446
0.83518	0.72783	1.14353
0.83742	0.72713	1.14384
0.8365	0.72727	1.15226
0.83597	0.72949	1.15975
0.83901	0.73184	1.15882
0.84033	0.73295	1.15788
0.83676	0.7281	1.15975
0.83373	0.72533	1.15788
0.83069	0.72242	1.1585
0.82739	0.71951	1.16131
0.82132	0.7209	1.17223
0.81696	0.72159	1.18034
0.81591	0.71383	1.18658
0.81644	0.70967	1.19501
0.82026	0.70704	1.20031
0.82502	0.70579	1.20312
0.8295	0.70426	1.20749
0.83412	0.7026	1.21123
0.83452	0.69886	1.21654
0.83703	0.69622	1.22402
0.84574	0.69248	1.23182
0.8534	0.69096	1.23557
0.85392	0.69387	1.23307
0.85683	0.70038	1.22933
0.86462	0.7069	1.22714
0.87201	0.71688	1.21903
0.87518	0.72103	1.20624
0.87544	0.72464	1.18315
0.87108	0.72949	1.14727
0.8662	0.73586	1.11482
0.8559	0.73808	1.08082
0.84706	0.74432	1.04369
0.84231	0.75388	1.02091
0.83637	0.76372	1.00001
0.82832	0.77245	0.97661
0.82198	0.78202	0.95102
0.81446	0.78923	0.92762
0.80535	0.79505	0.90142
0.79941	0.79823	0.8699
0.79466	0.80309	0.84401
0.78819	0.80309	0.82466
0.78185	0.80267	0.80844
0.77499	0.80017	0.79814
0.76931	0.79754	0.7891
0.76469	0.79144	0.77942
0.75836	0.78534	0.76694
0.74714	0.77828	0.75166
0.73856	0.77148	0.74136
0.73644	0.76248	0.73762
0.7342	0.75471	0.73325
0.72879	0.75	0.72576
0.72536	0.74543	0.71453
0.72668	0.73531	0.70486
0.72707	0.72589	0.69518
0.72351	0.7202	0.68801
0.72153	0.71757	0.67958
0.7214	0.7141	0.67459
0.72219	0.71383	0.67584
0.72602	0.71715	0.68177
0.72918	0.7209	0.67865
0.72984	0.72339	0.66118
0.73064	0.72769	0.65213
0.72786	0.72547	0.654
0.72575	0.72408	0.65556
0.7243	0.7227	0.65182
0.7243	0.72394	0.64277
0.72773	0.72547	0.64121
0.72984	0.72796	0.64183
0.7247	0.73282	0.63247
0.72113	0.7385	0.62374
0.72179	0.73961	0.62842
0.72364	0.74501	0.62498
0.72734	0.75194	0.61781
0.73275	0.75832	0.61562
0.73829	0.75956	0.61469
0.74357	0.76137	0.61032
0.74951	0.76303	0.60626
0.75624	0.76982	0.60158
0.7602	0.78257	0.59815
0.76403	0.79505	0.59722
0.76786	0.80198	0.60127
0.7709	0.80724	0.60408
0.76971	0.8114	0.60533
0.7701	0.81722	0.61126
0.77618	0.82013	0.61219
0.78106	0.8236	0.60564
0.78172	0.82734	0.60034
0.78396	0.83067	0.59909
0.78938	0.83094	0.6072
0.79334	0.83732	0.61188
0.79426	0.85756	0.6072
0.79545	0.86961	0.60346
0.80376	0.85354	0.61594
0.81208	0.84189	0.62935
0.81538	0.83843	0.63622
0.81921	0.83261	0.63965
0.82607	0.83358	0.64308
0.83122	0.83441	0.65306
0.83003	0.85007	0.67085
0.82898	0.85367	0.69238
0.83148	0.85631	0.71016
0.8328	0.85298	0.72482
0.82858	0.84744	0.74479
0.82436	0.84716	0.76445
0.82541	0.83372	0.77755
0.8266	0.82374	0.78691
0.82541	0.83178	0.79346
0.82488	0.83455	0.79471
0.82726	0.83136	0.79097
0.83016	0.83288	0.78005
0.83399	0.83067	0.76133
0.83888	0.82679	0.73637
0.84284	0.81847	0.72202
0.84719	0.81625	0.70548
0.85128	0.815	0.68863
0.85617	0.81778	0.67522
0.86013	0.82013	0.6618
0.86396	0.83233	0.64464
0.86567	0.84411	0.61874
0.8666	0.86421	0.59503
0.87254	0.86975	0.58973
0.87782	0.8764	0.59035
0.87716	0.88209	0.57818
0.87597	0.8929	0.57101
0.87663	0.9008	0.57818
0.87491	0.90731	0.58942
0.8732	0.91369	0.59378
0.87108	0.92616	0.59566
0.86554	0.93836	0.6047
0.85986	0.95555	0.61219
0.86013	0.96123	0.61781
0.86211	0.97218	0.62155
0.85722	0.98146	0.6409
0.85142	0.98895	0.65462
0.84904	0.99408	0.66055
0.84798	0.99532	0.66773
0.84798	0.9999	0.67896
0.84614	1.00128	0.69518
0.84231	1.00516	0.71453
0.8369	1.00697	0.74261
0.83465	0.99144	0.76944
0.83175	0.97647	0.80407
0.82515	0.96719	0.83122
0.81749	0.95568	0.86554
0.80918	0.93933	0.90984
0.79809	0.92297	0.94728
0.7874	0.89886	0.97193
0.77459	0.88015	0.99127
0.76456	0.86795	1.01405
0.91953	0.92103	0.7423
0.893	0.90717	0.78161
0.87914	0.90925	0.80064
0.86435	0.89137	0.81187
0.85538	0.88001	0.82342
0.84851	0.87058	0.83309
0.84429	0.8667	0.84557
0.83795	0.85437	0.85025
0.83531	0.84189	0.85586
0.83927	0.83136	0.84276
0.84574	0.81764	0.83995
0.84917	0.80364	0.85618
0.85419	0.79241	0.8671
0.85749	0.77731	0.87178
0.86145	0.76622	0.87895
0.86778	0.76109	0.88519
0.87108	0.75347	0.89143
0.86646	0.74266	0.9011
0.86105	0.73711	0.90703
0.86171	0.73171	0.90672
0.8625	0.72311	0.90641
0.86066	0.71452	0.91327
0.85762	0.70371	0.92107
0.85617	0.69331	0.93043
0.85604	0.6843	0.93293
0.84574	0.67128	0.93106
0.83624	0.6613	0.93761
0.82937	0.64716	0.94697
0.82172	0.63067	0.95508
0.81921	0.62304	0.9451
0.81749	0.6193	0.93511
0.8097	0.61251	0.93823
0.8031	0.60447	0.94759
0.80482	0.60059	0.95446
0.80667	0.59408	0.96444
0.80944	0.59532	0.9685
0.81129	0.60281	0.96319
0.81063	0.60184	0.96163
0.80878	0.59519	0.966
0.80667	0.59491	0.96943
0.80482	0.5956	0.96694
0.7998	0.59629	0.97099
0.79426	0.59574	0.97006
0.78858	0.592	0.94634
0.78449	0.5895	0.92014
0.77789	0.58895	0.90266
0.77103	0.58645	0.88925
0.76575	0.58715	0.86647
0.76192	0.58645	0.8465
0.75981	0.5859	0.8256
0.76007	0.58867	0.80251
0.76298	0.59117	0.79159
0.76575	0.59505	0.7919
0.76878	0.59976	0.80844
0.77261	0.60309	0.83028
0.78528	0.60697	0.84682
0.8006	0.61043	0.86585
0.81314	0.61542	0.87926
0.82409	0.62027	0.89362
0.83861	0.6236	0.90391
0.853	0.62803	0.91608
0.85894	0.63122	0.93199
0.86211	0.63399	0.94603
0.86818	0.63593	0.95914
0.87557	0.63732	0.96881
0.87768	0.63926	0.97786
0.87742	0.64397	0.98285
0.88244	0.64952	0.98971
0.88785	0.6527	0.99751
0.88917	0.65534	1.00282
0.88943	0.64744	1.005
0.89603	0.64286	1.00157
0.90316	0.64175	1.00937
0.90184	0.64009	1.01498
0.8992	0.63469	1.01498
0.90356	0.62928	1.01779
0.91055	0.62831	1.02902
0.91926	0.62055	1.04213
0.92705	0.61501	1.0543
0.93009	0.62235	1.07551
0.93339	0.63233	1.09922
0.93695	0.63593	1.11576
0.94065	0.63774	1.12637
0.94896	0.63787	1.13854
0.95754	0.64037	1.15039
0.95913	0.64564	1.1585
0.95873	0.65589	1.16443
0.96296	0.6631	1.16849
0.96665	0.67086	1.1741
0.96599	0.68375	1.17161
0.9648	0.69276	1.16599
0.96164	0.699	1.15476
0.95662	0.70704	1.1454
0.95398	0.71674	1.1376
0.9524	0.72589	1.12387
0.94817	0.73462	1.11233
0.9425	0.74238	1.10141
0.93708	0.75624	1.08737
0.93114	0.77398	1.06553
0.92705	0.77938	1.03589
0.92402	0.7823	1.005
0.91992	0.78146	0.97193
0.91359	0.78146	0.94291
0.90276	0.78548	0.91421
0.89102	0.78826	0.88488
0.89009	0.79075	0.85118
0.8926	0.79616	0.8203
0.89458	0.80461	0.8022
0.89603	0.81611	0.79346
0.8926	0.82582	0.77911
0.8864	0.83288	0.7501
0.88178	0.8412	0.71952
0.87742	0.85021	0.69737
0.87623	0.8595	0.67397
0.87531	0.87031	0.64776
0.8695	0.87973	0.62311
0.86237	0.88569	0.60533
0.85854	0.88791	0.60096
0.85458	0.88735	0.60127
0.84455	0.88652	0.59784
0.83386	0.88333	0.59628
0.82845	0.88611	0.59191
0.82277	0.89193	0.58786
0.81749	0.88957	0.59628
0.8134	0.88541	0.6097
0.81036	0.88153	0.61594
0.80614	0.87765	0.62374
0.80086	0.87391	0.63715
0.7965	0.86989	0.64932
0.79835	0.86449	0.65743
0.79914	0.85575	0.66773
0.79769	0.85409	0.68582
0.7969	0.86033	0.70985
0.79769	0.85783	0.74011
0.7973	0.85312	0.76726
0.80258	0.84175	0.78192
0.81036	0.82498	0.79627
0.81248	0.81833	0.80314
0.81168	0.81667	0.8047
0.81234	0.81182	0.8203
0.81195	0.80613	0.8387
0.81472	0.80932	0.83465
0.81828	0.81584	0.81967
0.81815	0.82041	0.80844
0.81683	0.82471	0.79658
0.81419	0.82956	0.79066
0.81195	0.83455	0.78598
0.81089	0.84397	0.7735
0.81102	0.857	0.76164
0.81287	0.86712	0.75977
0.81393	0.87585	0.75946
0.81498	0.88264	0.75665
0.81736	0.88569	0.75727
0.82172	0.89068	0.74978
0.82673	0.89803	0.73918
0.82964	0.90052	0.73574
0.83109	0.89927	0.73169
0.83122	0.89609	0.7139
0.83109	0.89096	0.693
0.83294	0.88583	0.68614
0.83597	0.87959	0.6852
0.84152	0.87876	0.67678
0.84798	0.88056	0.66679
0.85102	0.87973	0.65681
0.85128	0.87918	0.64495
0.85432	0.88084	0.63622
0.85775	0.88555	0.62966
0.85868	0.89137	0.61843
0.85802	0.89442	0.60814
0.86171	0.89609	0.60626
0.86673	0.90163	0.60907
0.87372	0.90828	0.61094
0.88112	0.91549	0.61406
0.88508	0.92311	0.62155
0.88719	0.9306	0.63122
0.8897	0.93961	0.63622
0.89194	0.94903	0.64152
0.89682	0.95458	0.64932
0.90197	0.95846	0.6593
0.90448	0.96164	0.67428
0.90514	0.96275	0.69394
0.90699	0.96442	0.71422
0.90897	0.96788	0.73512
0.91042	0.96774	0.75478
0.91108	0.96566	0.77256
0.91148	0.96386	0.7841
0.91121	0.96095	0.79627
0.90831	0.95762	0.81593
0.90474	0.95347	0.83839
0.90131	0.94557	0.85836
0.89722	0.93531	0.87708
0.89696	0.92325	0.89923
0.89801	0.91424	0.9217
0.89682	0.91147	0.94322
0.89286	0.9087	0.9635
0.89088	0.89955	0.96974
0.88956	0.88819	0.96631
0.88877	0.87807	0.9582
0.88679	0.86643	0.95102
0.8864	0.85381	0.9504
0.88745	0.8448	0.95071
0.88956	0.83829	0.94603
0.89247	0.83205	0.94042
0.89247	0.82692	0.93324
0.88917	0.82332	0.92638
0.88626	0.82235	0.92201
0.88323	0.82346	0.91826
0.8794	0.82498	0.9061
0.87465	0.82692	0.89362
0.86937	0.83081	0.88238
0.86237	0.83829	0.87209
0.85973	0.84189	0.86678
0.85907	0.84162	0.86741
0.85498	0.84453	0.86647
0.84772	0.84979	0.86678
0.8427	0.85409	0.87271
0.83888	0.85936	0.88301
0.83808	0.86421	0.89081
0.83663	0.86795	0.89393
0.83333	0.87031	0.90547
0.82964	0.87086	0.92794
0.82726	0.86989	0.94478
0.82396	0.86934	0.95227
0.82132	0.8692	0.96475
0.8196	0.86726	0.98316
0.81644	0.86684	0.99158
0.81195	0.86837	0.99252
0.81023	0.86989	0.98846
0.81023	0.87114	0.97598
0.80904	0.86989	0.96506
0.8072	0.86629	0.96163
0.80535	0.86518	0.94853
0.80205	0.86504	0.92825
0.79928	0.86324	0.90547
0.7965	0.86185	0.87989
0.79782	0.85866	0.85462
0.80337	0.85229	0.82934
0.80469	0.85132	0.79783
0.80126	0.85534	0.76788
0.80073	0.8552	0.74666
0.8039	0.85215	0.72794
0.8072	0.85035	0.71266
0.8105	0.84771	0.70049
0.81551	0.84633	0.6852
0.81974	0.84688	0.67116
0.8262	0.84771	0.66492
0.83439	0.84813	0.66242
0.8394	0.84882	0.65806
0.83993	0.8491	0.65525
0.84059	0.8491	0.65494
0.84086	0.84896	0.6565
0.84363	0.85076	0.65338
0.84798	0.85451	0.64682
0.84851	0.85589	0.64495
0.84495	0.85561	0.64901
0.8394	0.85464	0.65057
0.8328	0.85354	0.65057
0.8299	0.85464	0.65431
0.8295	0.85658	0.66274
0.82898	0.85756	0.6696
0.82792	0.85783	0.67771
0.82752	0.85797	0.68551
0.8266	0.85769	0.69456
0.82673	0.85548	0.70704
0.82818	0.8509	0.72139
0.8299	0.84342	0.73138
0.83003	0.83372	0.73855
0.82937	0.82623	0.74604
0.82871	0.82096	0.75634
0.82647	0.81722	0.76913
0.82264	0.81417	0.78098
0.82304	0.80988	0.79159
0.82581	0.80461	0.80501
0.82422	0.79893	0.81749
0.81802	0.79366	0.83309
0.81472	0.78909	0.84245
0.81287	0.7841	0.84307
0.80997	0.77883	0.85087
0.80363	0.77467	0.86772
0.79835	0.77121	0.87802
0.79347	0.77051	0.88613
0.7903	0.77079	0.90485
0.7874	0.76719	0.93293
0.78462	0.76428	0.9504
0.78119	0.76331	0.9607
0.77961	0.76317	0.97474
0.78	0.76455	0.98753
0.77948	0.76497	0.99314
0.77538	0.764	0.99751
0.77261	0.76372	1.01186
0.77222	0.76608	1.02996
0.77129	0.77079	1.04681
0.76746	0.77523	1.06459
0.7643	0.77994	1.07551
0.7635	0.7841	1.07832
0.7635	0.78742	1.07177
0.76113	0.79075	1.05742
0.75836	0.79588	1.04306
0.75638	0.7999	1.02996
0.75532	0.80198	1.00718
0.7536	0.8053	0.98191
0.75308	0.81029	0.9635
0.75281	0.81625	0.95134
0.7536	0.8211	0.93667
0.75426	0.82332	0.91889
0.75466	0.82803	0.90079
0.75374	0.83621	0.88488
0.75136	0.84591	0.87178
0.74806	0.85409	0.86242
0.74753	0.8588	0.85524
0.74872	0.85825	0.84619
0.75136	0.85894	0.84526
0.75479	0.86213	0.85243
0.75849	0.8674	0.84806
0.76245	0.87391	0.83839
0.76601	0.87821	0.83746
0.76852	0.87862	0.83808
0.77248	0.87932	0.83808
0.7775	0.88195	0.8412
0.78225	0.88666	0.84058
0.78634	0.89193	0.83465
0.79017	0.89553	0.8334
0.79294	0.89622	0.83309
0.79875	0.89525	0.83278
0.80601	0.89318	0.83371
0.80997	0.88985	0.83184
0.81089	0.88444	0.82622
0.81591	0.87793	0.81031
0.82449	0.8728	0.79097
0.83109	0.87294	0.78629
0.83439	0.87474	0.78972
0.83874	0.87294	0.78691
0.84455	0.86809	0.77786
0.85023	0.86435	0.76944
0.85498	0.8613	0.76289
0.86092	0.86088	0.76226
0.86633	0.86116	0.77443
0.87095	0.86047	0.7891
0.87597	0.86088	0.7969
0.88112	0.86393	0.80594
0.88217	0.86587	0.82217
0.88336	0.86559	0.84338
0.88494	0.86351	0.86772
0.88745	0.86338	0.89518
0.88851	0.8674	0.92794
0.8889	0.86892	0.95352
0.8893	0.86546	0.97099
0.89154	0.86421	0.99002
0.89339	0.86656	1.01498
0.89286	0.86407	1.03994
0.88917	0.85561	1.05835
0.88758	0.8509	1.07395
0.88798	0.85284	1.09049
0.88851	0.85367	1.09798
0.88851	0.8473	1.09954
0.8889	0.8437	1.09298
0.89036	0.84938	1.08113
0.89049	0.85354	1.07302
0.88824	0.84896	1.07177
0.88798	0.8437	1.0674
0.88758	0.83898	1.06584
0.88758	0.83233	1.05398
0.88838	0.82069	1.02559
0.8889	0.80988	1.00718
0.88613	0.80114	1.00094
0.88362	0.79061	0.99439
0.88296	0.77758	0.98909
0.88164	0.76358	0.98597
0.87887	0.75153	0.99283
0.87729	0.74349	1.00219
0.87504	0.74182	1.01062
0.87214	0.73975	1.0231
0.86514	0.73794	1.04026
0.85934	0.73295	1.06334
0.85392	0.72297	1.09018
0.85036	0.71466	1.1117
0.85142	0.70995	1.12793
0.85366	0.70385	1.14134
0.85458	0.69733	1.15445
0.85287	0.69276	1.16256
0.84402	0.68708	1.17067
0.8394	0.68403	1.17816
0.84086	0.69581	1.17379
0.8427	0.71161	1.16412
0.84468	0.72117	1.1585
0.84746	0.72686	1.14696
0.84653	0.71896	1.13292
0.84376	0.71258	1.12294
0.84178	0.71923	1.11607
0.84336	0.72893	1.10266
0.84614	0.73143	1.08674
0.84746	0.72852	1.07364
0.8468	0.72491	1.07083
0.84917	0.72519	1.06865
0.85762	0.72769	1.06272
0.86369	0.73115	1.05679
0.86066	0.73877	1.04525
0.85802	0.74723	1.03745
0.8559	0.76054	1.04681
0.85458	0.77287	1.04431
0.85392	0.77453	1.02902
0.85155	0.77453	1.01686
0.83954	0.77634	1.00968
0.82898	0.77592	0.99876
0.82132	0.77634	0.98098
0.813	0.77855	0.96631
0.80627	0.78146	0.95446
0.80086	0.78285	0.94603
0.79479	0.78105	0.9426
0.78898	0.77869	0.94166
0.78172	0.77938	0.94229
0.77525	0.78049	0.93698
0.77076	0.77731	0.93823
0.76601	0.77467	0.93823
0.7573	0.76927	0.92513
0.75004	0.76303	0.9192
0.74463	0.75873	0.93074
0.73935	0.75499	0.9401
0.73367	0.75638	0.93886
0.72905	0.76151	0.94291
0.72179	0.75749	0.95446
0.71651	0.74709	0.96475
0.71955	0.74127	0.97505
0.72179	0.73711	0.97973
0.71704	0.72977	0.9763
0.71387	0.72602	0.97536
0.71704	0.72505	0.98503
0.721	0.72602	0.99346
0.7206	0.73004	1.00001
0.72074	0.73129	1.00531
0.72232	0.72963	1.01467
0.72496	0.73032	1.01935
0.72734	0.7378	1.0128
0.73248	0.74404	1.00687
0.7437	0.74778	1.01124
0.75255	0.75513	1.01561
0.75677	0.76414	1.01467
0.7643	0.76899	1.0075
0.77327	0.76566	1.00469
0.78106	0.76663	1.0025
0.78568	0.77218	0.99938
0.79056	0.77938	0.99502
0.79743	0.78673	0.9972
0.80363	0.79324	1.00656
0.80614	0.79976	1.00718
0.80904	0.80877	1.0075
0.8134	0.82277	1.0128
0.81802	0.83926	1.0181
0.81815	0.85187	1.02029
0.8196	0.86282	1.0231
0.8237	0.87391	1.0387
0.82752	0.88763	1.04587
0.83096	0.89886	1.03994
0.83386	0.91147	1.03027
0.83505	0.92824	1.01436
0.83571	0.94335	1.00375
0.82937	0.95541	1.00999
0.82224	0.97135	1.01342
0.81789	0.98812	1.02029
0.81353	1.00198	1.02653
0.80759	1.01902	1.02653
0.80244	1.03178	1.03558
0.79848	1.043	1.04587
0.79413	1.05049	1.05929
0.78753	1.05631	1.06958
0.78198	1.05783	1.08706
0.78146	1.04647	1.11014
0.78304	1.03621	1.12356
0.78172	1.02609	1.13417
0.78212	1.01348	1.13417
0.78198	0.99352	1.13822
0.78396	0.97592	1.13885
0.7837	0.95776	1.13698
0.78449	0.93711	1.13978
0.78898	0.91494	1.1376
0.79452	0.89941	1.13011
0.80139	0.88583	1.122
0.80997	0.87155	1.10765
0.81353	0.85312	1.08581
0.81762	0.83344	1.0674
0.82436	0.81487	1.04182
0.83109	0.79505	1.01342
0.8336	0.78715	0.99158
0.83465	0.78105	0.97099
0.83624	0.77412	0.95009
0.83729	0.77273	0.92638
0.8361	0.76857	0.9114
0.83716	0.76899	0.89767
0.83729	0.77107	0.87209
0.83835	0.78285	0.84588
0.84178	0.79477	0.8412
0.84864	0.81043	0.8334
0.84798	0.81653	0.80813
0.84746	0.8272	0.7813
0.85366	0.83704	0.75821
0.8625	0.85076	0.73262
0.86765	0.86338	0.71765
0.87201	0.87543	0.70766
0.8765	0.87959	0.68738
0.88204	0.88389	0.67178
0.886	0.89179	0.66024
0.88904	0.90523	0.65119
0.88732	0.91133	0.64339
0.88547	0.91632	0.64433
0.88811	0.91494	0.65369
0.88917	0.91882	0.66274
0.88098	0.91923	0.67771
0.87478	0.92284	0.69487
0.86448	0.92977	0.71858
0.85854	0.94099	0.73949
0.84719	0.93642	0.76414
0.90052	1.0078	0.76133
0.90501	1.00004	0.79939
0.90633	1.00697	0.8153
0.91055	1.01237	0.83402
0.91253	1.01916	0.84806
0.91332	1.01819	0.87178
0.91332	1.02221	0.88862
0.90342	1.02526	0.89455
0.89207	1.03247	0.89861
0.88072	1.03441	0.88519
0.86739	1.03413	0.87739
0.86277	1.03538	0.89923
0.85907	1.03843	0.91702
0.85841	1.03316	0.91421
0.85472	1.02762	0.91608
0.85709	1.02277	0.92201
0.8596	1.02055	0.92981
0.85274	1.01667	0.94042
0.84548	1.01403	0.95352
0.83967	1.00641	0.94572
0.83399	1.00101	0.93854
0.83135	0.99532	0.94478
0.8303	0.99297	0.95071
0.8299	0.99518	0.9401
0.83003	0.99976	0.92669
0.82884	0.99283	0.94104
0.82964	0.98437	0.9557
0.83346	0.98534	0.95945
0.83742	0.99006	0.95851
0.84376	0.99214	0.94291
0.85194	0.99297	0.92981
0.85366	0.99685	0.93137
0.85353	1.00364	0.9373
0.85326	1.00766	0.9426
0.8534	1.00794	0.94634
0.85683	1.00364	0.92357
0.8596	1.00683	0.90173
0.85986	1.01431	0.9011
0.85828	1.01833	0.90641
0.85538	1.02221	0.91171
0.853	1.02776	0.91702
0.85194	1.03247	0.90984
0.85115	1.03552	0.89674
0.8464	1.03538	0.89674
0.84204	1.03344	0.89923
0.84244	1.03205	0.88987
0.8431	1.0315	0.87926
0.84838	1.03191	0.86429
0.85194	1.0315	0.84931
0.85656	1.03261	0.84619
0.85868	1.03011	0.84214
0.86198	1.02554	0.82498
0.86633	1.01708	0.81343
0.86765	1.00489	0.82186
0.86752	0.99047	0.82934
0.87016	0.9737	0.84026
0.87069	0.95347	0.85025
0.87399	0.94238	0.85274
0.87966	0.92893	0.85618
0.88244	0.90745	0.85586
0.88349	0.88791	0.8568
0.88362	0.87613	0.87583
0.88376	0.87543	0.89705
0.88428	0.87543	0.90204
0.88508	0.8868	0.90454
0.88653	0.88167	0.9061
0.88745	0.8674	0.90828
0.88415	0.85672	0.90984
0.88125	0.84785	0.9139
0.88125	0.83912	0.91078
0.88191	0.84425	0.9061
0.88415	0.85035	0.9139
0.88547	0.85936	0.93262
0.88494	0.83898	0.93667
0.88362	0.80877	0.93761
0.88283	0.79061	0.94354
0.88032	0.78437	0.95695
0.87636	0.79172	0.97536
0.87346	0.80309	0.99689
0.87042	0.80724	1.02247
0.86726	0.81085	1.04618
0.86303	0.81126	1.07458
0.86052	0.81376	1.10734
0.85802	0.82249	1.12294
0.8567	0.83233	1.13604
0.85472	0.83191	1.15507
0.85274	0.83385	1.1713
0.85142	0.83302	1.16911
0.8534	0.83178	1.16662
0.85828	0.82984	1.1663
0.86396	0.82443	1.1663
0.87095	0.79047	1.17317
0.879	0.75444	1.18159
0.88296	0.75832	1.16474
0.88613	0.76927	1.14103
0.89102	0.76386	1.14384
0.89537	0.75721	1.15039
0.90105	0.75665	1.1479
0.90646	0.75818	1.13698
0.90501	0.75333	1.0961
0.90052	0.7482	1.04743
0.90144	0.74376	1.00687
0.90184	0.73628	0.96943
0.89894	0.7324	0.9348
0.8922	0.73295	0.90329
0.88428	0.73379	0.86179
0.87557	0.73614	0.81718
0.86462	0.74196	0.7813
0.85366	0.75014	0.75602
0.84204	0.75485	0.75727
0.83109	0.7579	0.75228
0.83228	0.76095	0.7242
0.8365	0.76608	0.69862
0.83135	0.77038	0.6827
0.82554	0.77952	0.66991
0.82251	0.7913	0.64589
0.8204	0.80156	0.62779
0.81498	0.81459	0.61874
0.8097	0.82706	0.61313
0.80786	0.82942	0.61126
0.80654	0.82942	0.61063
0.80495	0.83178	0.60907
0.80429	0.83843	0.60938
0.80508	0.84439	0.61874
0.80601	0.8491	0.62873
0.79769	0.85284	0.61843
0.78634	0.85631	0.61157
0.77723	0.85686	0.62155
0.76812	0.8595	0.63122
0.75756	0.86324	0.63902
0.7474	0.86726	0.65306
0.73803	0.86809	0.67147
0.72918	0.86947	0.69425
0.72113	0.86934	0.70704
0.71387	0.86961	0.70891
0.70727	0.8746	0.7139
0.70252	0.88029	0.72919
0.695	0.8868	0.7423
0.68906	0.89567	0.75322
0.68708	0.90066	0.77568
0.68602	0.90468	0.79846
0.68932	0.90995	0.79658
0.69526	0.91632	0.78941
0.70727	0.91937	0.78473
0.72192	0.92242	0.78348
0.73196	0.92491	0.78878
0.73948	0.92699	0.79315
0.74529	0.9281	0.78067
0.7503	0.93281	0.76694
0.7569	0.93947	0.76195
0.76548	0.94667	0.76008
0.77578	0.94986	0.75509
0.78608	0.94917	0.75197
0.79518	0.9482	0.74947
0.80548	0.94723	0.74666
0.8105	0.94072	0.74635
0.81366	0.93295	0.74635
0.82238	0.93268	0.7242
0.8332	0.9324	0.69924
0.84165	0.92353	0.69238
0.84996	0.91313	0.68957
0.85736	0.90482	0.67646
0.86369	0.89733	0.66648
0.86792	0.88403	0.66242
0.87135	0.86934	0.65868
0.87135	0.85728	0.64651
0.8691	0.85395	0.63091
0.86778	0.85201	0.62218
0.86646	0.84674	0.62093
0.86475	0.84591	0.62249
0.8629	0.85243	0.62779
0.86039	0.85839	0.63247
0.8563	0.86559	0.63559
0.85102	0.86379	0.6384
0.84548	0.85215	0.64339
0.83822	0.84467	0.66742
0.83043	0.84342	0.70361
0.82713	0.84148	0.70954
0.8266	0.84106	0.70205
0.82304	0.84342	0.70673
0.81828	0.84605	0.7217
0.81406	0.84785	0.73668
0.81221	0.85049	0.74791
0.81076	0.85728	0.7657
0.80838	0.86753	0.79097
0.80469	0.87044	0.80126
0.80139	0.86712	0.80813
0.79558	0.86449	0.82123
0.78858	0.86462	0.83558
0.78845	0.86254	0.84151
0.79122	0.85866	0.84869
0.79017	0.85492	0.87427
0.78713	0.85409	0.90766
0.78396	0.85548	0.92419
0.7808	0.85936	0.93324
0.77802	0.85839	0.93761
0.77631	0.85284	0.93979
0.77486	0.85104	0.93854
0.77288	0.85312	0.94073
0.77156	0.85478	0.94042
0.77169	0.85839	0.93886
0.76839	0.86213	0.92887
0.76218	0.86532	0.91546
0.75651	0.87031	0.90734
0.75202	0.87543	0.90298
0.75136	0.87682	0.9089
0.75255	0.87765	0.91764
0.7511	0.88153	0.91296
0.74819	0.88625	0.90329
0.74687	0.89179	0.90079
0.74634	0.90024	0.90204
0.74634	0.90121	0.89455
0.74687	0.89622	0.88613
0.74582	0.89747	0.88176
0.74542	0.90274	0.88145
0.7503	0.90191	0.87646
0.75875	0.89775	0.87458
0.76575	0.89359	0.88613
0.77261	0.89054	0.90298
0.77591	0.88555	0.92138
0.7775	0.87835	0.94541
0.78436	0.86892	0.96506
0.79386	0.86019	0.97817
0.79914	0.85409	0.99626
0.80112	0.84868	1.01779
0.80416	0.84397	1.02372
0.80825	0.84023	1.02154
0.80918	0.8369	1.02341
0.80812	0.83579	1.02434
0.80706	0.83233	1.01623
0.80601	0.82762	1.00406
0.80231	0.82512	0.98784
0.79756	0.82457	0.97286
0.79479	0.82332	0.95851
0.79505	0.8218	0.94291
0.79162	0.8218	0.91577
0.78542	0.82277	0.87958
0.78172	0.82554	0.84494
0.78119	0.83122	0.81686
0.77816	0.83593	0.79534
0.7738	0.84148	0.77911
0.7709	0.84453	0.76039
0.76878	0.84508	0.74011
0.76905	0.84619	0.72233
0.77156	0.84896	0.7111
0.77142	0.85076	0.70454
0.76852	0.85021	0.70236
0.76482	0.84938	0.69518
0.76271	0.8509	0.68832
0.76205	0.8534	0.6852
0.76166	0.85492	0.68395
0.76192	0.85603	0.68052
0.76245	0.85908	0.68208
0.76535	0.85756	0.67958
0.77142	0.85187	0.6721
0.77578	0.84494	0.66367
0.77802	0.83732	0.65993
0.78674	0.8315	0.66398
0.80258	0.82928	0.67459
0.81366	0.82651	0.67678
0.82119	0.82291	0.67709
0.83307	0.81667	0.67771
0.84838	0.81099	0.68052
0.8633	0.80821	0.69238
0.87768	0.80807	0.71422
0.88824	0.80461	0.72326
0.89352	0.79879	0.72358
0.90197	0.79158	0.72857
0.91451	0.78396	0.74011
0.9227	0.78008	0.75322
0.92613	0.78105	0.76975
0.92613	0.78146	0.78379
0.92428	0.78091	0.79222
0.92362	0.77814	0.79502
0.9256	0.7755	0.7969
0.92454	0.77287	0.80033
0.92032	0.7701	0.81
0.91346	0.77051	0.82934
0.9054	0.77356	0.85742
0.89907	0.77287	0.87458
0.89418	0.7701	0.88613
0.88745	0.76899	0.9061
0.88098	0.76816	0.93106
0.87372	0.76511	0.94634
0.86673	0.76054	0.95914
0.86039	0.75679	0.97162
0.85472	0.75458	0.97723
0.85181	0.75153	0.97411
0.85181	0.74806	0.96569
0.84864	0.7457	0.97193
0.84125	0.74695	0.9947
0.8369	0.74834	1.01218
0.83703	0.74875	1.01998
0.83346	0.74543	1.02403
0.82396	0.73808	1.03152
0.81564	0.73476	1.03464
0.80918	0.73919	1.03464
0.80284	0.7439	1.0362
0.79835	0.74668	1.03526
0.79373	0.74598	1.01935
0.78806	0.74709	0.99252
0.78093	0.74862	0.97255
0.77169	0.74584	0.95477
0.76601	0.74293	0.93761
0.76588	0.74266	0.92544
0.76509	0.74404	0.91546
0.76047	0.75042	0.91296
0.75347	0.75804	0.90828
0.74516	0.76636	0.90516
0.73842	0.77342	0.90017
0.73578	0.77828	0.88987
0.73697	0.78396	0.88114
0.74436	0.7913	0.8749
0.75202	0.79907	0.86959
0.76007	0.80794	0.88145
0.76786	0.81667	0.88956
0.77301	0.82318	0.87864
0.77618	0.82498	0.87084
0.77802	0.8254	0.87989
0.78212	0.82928	0.87958
0.78898	0.83621	0.86304
0.79558	0.84245	0.8543
0.80244	0.85063	0.8568
0.80904	0.857	0.85711
0.81551	0.86199	0.85992
0.82026	0.86643	0.8568
0.82383	0.87252	0.83714
0.82713	0.87211	0.81468
0.83333	0.86144	0.8047
0.83769	0.85146	0.80626
0.83835	0.84189	0.81374
0.83967	0.83275	0.80906
0.84112	0.82526	0.79721
0.84297	0.81999	0.7919
0.84693	0.82041	0.79409
0.84878	0.82304	0.79471
0.84983	0.82789	0.79783
0.8497	0.82789	0.80189
0.84904	0.82235	0.81031
0.84996	0.82069	0.82404
0.85419	0.82207	0.85056
0.85973	0.82277	0.87583
0.86501	0.82554	0.89892
0.86831	0.82692	0.92232
0.87227	0.82623	0.94541
0.87465	0.82845	0.9635
0.87438	0.83372	0.98129
0.87716	0.83884	0.99751
0.88679	0.84453	1.01186
0.8922	0.85076	1.02434
0.88943	0.85534	1.02559
0.88719	0.85672	1.0309
0.88877	0.85728	1.04837
0.893	0.85825	1.05679
0.89986	0.85922	1.05898
0.90408	0.85894	1.0571
0.90488	0.85395	1.05617
0.90567	0.84965	1.05149
0.90778	0.84965	1.04306
0.91293	0.84799	1.02902
0.92322	0.84591	1.00375
0.93088	0.84522	0.97068
0.93326	0.84674	0.9401
0.93603	0.84494	0.92014
0.94157	0.83995	0.91265
0.94461	0.83815	0.9089
0.94474	0.84259	0.91577
0.94527	0.84314	0.91826
0.94725	0.84175	0.91795
0.94764	0.84092	0.91858
0.94368	0.83524	0.91826
0.9392	0.83094	0.92544
0.93682	0.8315	0.94416
0.93286	0.83344	0.9607
0.92745	0.83607	0.97411
0.92204	0.83677	0.98597
0.91636	0.83344	0.99938
0.91214	0.829	1.01186
0.91095	0.82138	1.03121
0.90857	0.81764	1.04806
0.90369	0.8175	1.06646
0.8992	0.81362	1.07551
0.8959	0.81057	1.0621
0.89352	0.81112	1.05367
0.89445	0.8139	1.0674
0.8959	0.81847	1.07458
0.89814	0.82277	1.06646
0.89946	0.82734	1.06241
0.89828	0.83566	1.05866
0.89709	0.8455	1.04993
0.89946	0.85354	1.04618
0.89999	0.85963	1.04369
0.89484	0.87599	1.04338
0.89062	0.89234	1.04213
0.88956	0.90177	1.04587
0.886	0.91036	1.04899
0.88098	0.91729	1.04712
0.87768	0.92381	1.04868
0.87491	0.92699	1.05398
0.86818	0.93074	1.04525
0.85775	0.93683	1.03277
0.84996	0.94224	1.02778
0.84719	0.94765	1.0284
0.84429	0.94778	1.02372
0.84033	0.94085	1.00718
0.83518	0.93351	0.99221
0.82515	0.92783	0.9791
0.81617	0.92228	0.97037
0.81472	0.92117	0.97723
0.81182	0.91951	0.98347
0.80271	0.9148	0.97255
0.79479	0.90662	0.96038
0.79004	0.89428	0.96413
0.78436	0.88472	0.9635
0.77406	0.87959	0.95009
0.76364	0.87155	0.94385
0.75941	0.86365	0.95633
0.75519	0.85575	0.9607
0.74898	0.84868	0.95695
0.74278	0.84467	0.96007
0.73803	0.83995	0.97973
0.73262	0.82776	0.99158
0.72813	0.81681	0.98472
0.72351	0.80752	0.97474
0.71928	0.78133	0.9713
0.71493	0.75721	0.97474
0.71519	0.74543	0.98285
0.71493	0.73642	0.98878
0.71308	0.73379	0.99377
0.71229	0.72755	0.99658
0.71625	0.71771	1.00594
0.71928	0.70704	1.01186
0.7144	0.70246	1.0075
0.71084	0.69761	1.00188
0.7148	0.68417	0.99658
0.71836	0.67613	0.99158
0.71942	0.6832	0.99658
0.72021	0.68306	0.99439
0.7181	0.66587	0.98503
0.71717	0.65354	0.98191
0.72219	0.65617	0.98098
0.72681	0.66005	0.98566
0.7313	0.66102	1.09377
0.73724	0.65797	1.10282
0.74489	0.65437	1.10812
0.7536	0.65312	1.11218
0.75717	0.64966	1.11748
0.76034	0.64868	1.1206
0.76548	0.65797	1.12434
0.77142	0.66615	1.13152
0.77816	0.6674	1.15055
0.78291	0.67003	1.15773
0.78726	0.67363	1.14681
0.79096	0.67765	1.13183
0.79584	0.68583	1.11062
0.80112	0.69428	1.09907
0.8006	0.70315	1.12809
0.79835	0.71452	1.14712
0.79584	0.72783	1.12996
0.79215	0.73864	1.11342
0.7899	0.74418	1.11467
0.78713	0.75125	1.12216
0.78278	0.75818	1.1387
0.77855	0.76386	1.15211
0.77961	0.76844	1.15898
0.77921	0.77024	1.17052
[truncated: 46 more rows]

## Sheet: Figure 3a
	Control PVK		MVPb2I6/PVK		MBAPbI3/PVK
1.2	-46.7764	1.2	-8.06866	1.2	-40.2542
1.18	-32.7149	1.18	2.05518	1.18	-22.3392
1.16	-21.0425	1.16	9.69586	1.16	-8.2784
1.14	-10.8546	1.14	15.1966	1.14	2.43984
1.12	-2.17589	1.12	19.0615	1.12	10.0984
1.1	5.01634	1.1	21.5816	1.1	15.34
1.08	10.8318	1.08	23.1067	1.08	18.9238
1.06	15.2622	1.06	24.0299	1.06	21.2701
1.04	18.5209	1.04	24.6777	1.04	22.6741
1.02	20.9783	1.02	25.0619	1.02	23.5477
1	22.6346	1	25.3074	1	24.2216
0.98	23.647	0.98	25.4573	0.98	24.6397
0.96	24.3757	0.96	25.5964	0.96	24.7978
0.94	24.8581	0.94	25.5486	0.94	24.8997
0.92	25.0382	0.92	25.579	0.92	25.1014
0.9	25.1811	0.9	25.6116	0.9	25.1701
0.88	25.355	0.88	25.7006	0.88	25.1139
0.86	25.3405	0.86	25.629	0.86	25.0931
0.84	25.2887	0.84	25.6789	0.84	25.2158
0.82	25.3943	0.82	25.6838	0.82	25.2346
0.8	25.4503	0.8	25.6987	0.8	25.1678
0.78	25.4135	0.78	25.6736	0.78	25.1685
0.76	25.3653	0.76	25.7337	0.76	25.2227
0.74	25.31	0.74	25.7999	0.74	25.2264
0.72	25.3269	0.72	25.773	0.72	25.1841
0.7	25.316	0.7	25.7306	0.7	25.2157
0.68	25.303	0.68	25.7739	0.68	25.263
0.66	25.3629	0.66	25.7987	0.66	25.2329
0.64	25.3547	0.64	25.7393	0.64	25.2118
0.62	25.3818	0.62	25.7307	0.62	25.268
0.6	25.4173	0.6	25.7874	0.6	25.3057
0.58	25.3929	0.58	25.8039	0.58	25.2662
0.56	25.3977	0.56	25.7405	0.56	25.2838
0.54	25.4294	0.54	25.7614	0.54	25.3541
0.52	25.4096	0.52	25.8364	0.52	25.3787
0.5	25.3978	0.5	25.8664	0.5	25.3433
0.48	25.4529	0.48	25.815	0.48	25.3814
0.46	25.4797	0.46	25.8415	0.46	25.4323
0.44	25.4727	0.44	25.888	0.44	25.4052
0.42	25.477	0.42	25.8653	0.42	25.3244
0.4	25.4395	0.4	25.7864	0.4	25.3424
0.38	25.3655	0.38	25.8117	0.38	25.4076
0.36	25.3953	0.36	25.8515	0.36	25.4133
0.34	25.4512	0.34	25.8011	0.34	25.3652
0.32	25.4077	0.32	25.7159	0.32	25.3946
0.3	25.364	0.3	25.7468	0.3	25.4549
0.28	25.4196	0.28	25.8033	0.28	25.446
0.26	25.436	0.26	25.7722	0.26	25.374
0.24	25.3409	0.24	25.7257	0.24	25.3839
0.22	25.3121	0.22	25.7615	0.22	25.4478
0.2	25.3608	0.2	25.7984	0.2	25.4513
0.18	25.3719	0.18	25.7663	0.18	25.3388
0.16	25.3782	0.16	25.7615	0.16	25.2927
0.14	25.44	0.14	25.8299	0.14	25.3441
0.12	25.4543	0.12	25.8658	0.12	25.3698
0.1	25.4175	0.1	25.8033	0.1	25.2909
0.08	25.4313	0.08	25.7679	0.08	25.2824
0.06	25.4469	0.06	25.8202	0.06	25.3494
0.04	25.4032	0.04	25.848	0.04	25.3739
0.02	25.3946	0.02	25.771	0.02	25.3326
0	25.4083	0	25.7323	0	25.3867
-0.02	25.3779	-0.02	25.7595	-0.02	25.4423
-0.04	25.372	-0.04	25.7772	-0.04	25.4316
-0.06	25.4218	-0.06	25.7569	-0.06	25.4171
-0.08	25.4153	-0.08	25.701	-0.08	25.4471
-0.1	25.3792	-0.1	25.7236	-0.1	25.5163

## Sheet: Figure 3b
1.2	-8.06866	-0.1	25.6795
1.18	2.05518	-0.08	25.6497
1.16	9.69586	-0.06	25.6795
1.14	15.1966	-0.04	25.6497
1.12	19.0615	-0.02	25.6359
1.1	21.5816	0	25.6528
1.08	23.1067	0.02	25.6743
1.06	24.0299	0.04	25.6928
1.04	24.6777	0.06	25.6534
1.02	25.0619	0.08	25.6639
1	25.3074	0.1	25.7187
0.98	25.4573	0.12	25.6884
0.96	25.5964	0.14	25.65
0.94	25.5486	0.16	25.6988
0.92	25.579	0.18	25.7337
0.9	25.6116	0.2	25.6951
0.88	25.7006	0.22	25.6868
0.86	25.629	0.24	25.751
0.84	25.6789	0.26	25.7445
0.82	25.6838	0.28	25.6953
0.8	25.6987	0.3	25.704
0.78	25.6736	0.32	25.7126
0.76	25.7337	0.34	25.6726
0.74	25.7999	0.36	25.6418
0.72	25.773	0.38	25.6873
0.7	25.7306	0.4	25.6745
0.68	25.7739	0.42	25.6479
0.66	25.7987	0.44	25.6761
0.64	25.7393	0.46	25.7243
0.62	25.7307	0.48	25.6852
0.6	25.7874	0.5	25.642
0.58	25.8039	0.52	25.6667
0.56	25.7405	0.54	25.6542
0.54	25.7614	0.56	25.5892
0.52	25.8364	0.58	25.5975
0.5	25.8664	0.6	25.6156
0.48	25.815	0.62	25.5556
0.46	25.8415	0.64	25.5032
0.44	25.888	0.66	25.5753
0.42	25.8653	0.68	25.5975
0.4	25.7864	0.7	25.5791
0.38	25.8117	0.72	25.5862
0.36	25.8515	0.74	25.6309
0.34	25.8011	0.76	25.5819
0.32	25.7159	0.78	25.525
0.3	25.7468	0.8	25.5399
0.28	25.8033	0.82	25.5463
0.26	25.7722	0.84	25.55
0.24	25.7257	0.86	25.4392
0.22	25.7615	0.88	25.454
0.2	25.7984	0.9	25.3648
0.18	25.7663	0.92	25.3606
0.16	25.7615	0.94	25.3266
0.14	25.8299	0.96	25.3009
0.12	25.8658	0.98	25.1586
0.1	25.8033	1	25.0694
0.08	25.7679	1.02	24.9808
0.06	25.8202	1.04	24.5871
0.04	25.848	1.06	24.0646
0.02	25.771	1.08	23.4445
0	25.7323	1.1	22.1873
-0.02	25.7595	1.12	19.8573
-0.04	25.7772	1.14	16.3782
-0.06	25.7569	1.16	11.066
-0.08	25.701	1.18	3.20299
-0.1	25.7236	1.2	-7.5933

## Sheet: Figure 3c
300	13.0945
301	14.6078
302	16.1313
303	17.4456
304	19.2368
305	20.9945
306	22.9078
307	24.5033
308	26.512
309	28.6612
310	30.7988
311	32.3864
312	34.4744
313	36.5465
314	38.6721
315	40.4457
316	42.4773
317	44.4785
318	46.5994
319	48.0946
320	50.0624
321	52.1915
322	53.3767
323	55.4379
324	56.9058
325	58.6846
326	60.0444
327	61.4995
328	63.167
329	64.7295
330	65.9368
331	67.4032
332	68.7302
333	70.0209
334	71.0202
335	72.2038
336	73.5998
337	74.7568
338	75.6405
339	76.9098
340	77.6765
341	78.6256
342	79.5967
343	80.4363
344	81.4694
345	81.9666
346	82.8491
347	83.7528
348	84.3398
349	85.1246
350	85.8097
351	86.2202
352	86.8959
353	87.2054
354	87.8323
355	88.1909
356	88.4935
357	88.921
358	89.4197
359	89.7874
360	90.1713
361	90.6095
362	91.0962
363	91.3418
364	91.1636
365	90.8743
366	90.1138
367	89.3953
368	89.0876
369	88.4788
370	88.5873
371	89.7726
372	91.0986
373	92.2379
374	93.1628
375	93.9194
376	94.6307
377	95.048
378	95.0918
379	95.2399
380	95.3254
381	95.5372
382	95.1475
383	94.799
384	94.947
385	94.9276
386	94.7705
387	94.721
388	94.6321
389	94.6221
390	94.5034
391	94.7572
392	94.6317
393	94.6464
394	94.504
395	94.7962
396	94.4967
397	94.5868
398	94.7335
399	94.6932
400	94.7266
401	94.6814
402	94.4844
403	94.5892
404	94.3556
405	94.4875
406	94.1252
407	93.8919
408	93.8255
409	93.8997
410	93.7747
411	93.8771
412	93.6063
413	93.8642
414	93.74
415	93.3233
416	93.3501
417	93.311
418	93.3194
419	93.3545
420	93.5492
421	93.4201
422	93.2846
423	93.1809
424	93.0533
425	93.0982
426	93.0885
427	93.1749
428	93.3342
429	93.1236
430	93.1311
431	92.9606
432	92.9534
433	93.0112
434	93.0853
435	92.7742
436	92.9483
437	92.8642
438	92.7068
439	92.6698
440	92.7475
441	92.8548
442	92.7392
443	92.5777
444	92.2592
445	92.1723
446	92.2355
447	92.1377
448	92.1046
449	92.2689
450	92.0242
451	92.0324
452	92.0163
453	91.7889
454	92.0934
455	91.7757
456	91.8179
457	91.6592
458	92.037
459	91.7572
460	91.8484
461	91.598
462	91.4337
463	91.3512
464	91.4908
465	91.554
466	91.3953
467	91.4016
468	91.4918
469	91.3113
470	91.3957
471	91.3347
472	91.5001
473	91.3702
474	91.4556
475	91.3582
476	91.1047
477	91.1358
478	91.0806
479	91.0092
480	90.8928
481	90.9242
482	90.8621
483	90.5936
484	90.6526
485	90.5911
486	90.4382
487	90.3629
488	90.5169
489	90.3961
490	90.0222
491	90.0287
492	90.0421
493	90.1212
494	90.217
495	89.9822
496	90.2698
497	90.1067
498	90.1859
499	90.4024
500	90.2428
501	90.7034
502	90.5999
503	90.6251
504	90.5353
505	90.5889
506	90.5273
507	90.598
508	90.3254
509	90.7555
510	90.5882
511	90.6265
512	90.5256
513	90.633
514	90.7114
515	90.8043
516	90.7365
517	90.8399
518	91.0448
519	90.8997
520	90.8654
521	91.0465
522	90.9861
523	90.8898
524	91.1005
525	91.1012
526	91.224
527	91.0635
528	91.1986
529	91.3551
530	91.1942
531	91.4167
532	91.4809
533	91.4313
534	91.4739
535	91.5146
536	91.521
537	91.7189
538	91.6026
539	91.8953
540	91.6944
541	91.8769
542	91.6558
543	91.9035
544	91.9038
545	92.0015
546	91.9641
547	92.1494
548	92.0296
549	92.1892
550	92.0955
551	92.5481
552	92.5874
553	92.5271
554	92.5519
555	92.5422
556	92.8588
557	92.6821
558	92.7269
559	92.889
560	92.9281
561	93.0378
562	93.1604
563	93.4343
564	93.606
565	93.5942
566	93.5831
567	93.3855
568	93.6573
569	93.7477
570	93.9236
571	93.4533
572	93.6129
573	93.6946
574	93.7377
575	93.9426
576	94.0193
577	93.8409
578	93.9422
579	94.0398
580	94.0379
581	94.2405
582	94.4902
583	94.2758
584	94.2092
585	94.3827
586	94.4541
587	94.6165
588	94.6886
589	94.7114
590	94.6999
591	94.8026
592	94.7913
593	94.7526
594	95.0422
595	95.1087
596	95.2287
597	95.0271
598	94.9399
599	95.0412
600	95.1317
601	95.1701
602	95.2426
603	95.4184
604	95.3674
605	95.137
606	95.0459
607	95.2075
608	95.0976
609	95.1498
610	95.3215
611	95.5589
612	95.4648
613	95.5178
614	95.6593
615	95.2648
616	95.3105
617	95.4507
618	95.343
619	95.5503
620	95.5236
621	95.6378
622	95.8408
623	95.5158
624	95.6213
625	95.5123
626	95.5718
627	95.4058
628	95.3757
629	95.4492
630	95.4532
631	95.3925
632	95.5995
633	95.3902
634	95.2138
635	95.4947
636	95.2236
637	95.368
638	95.3823
639	95.5224
640	95.2667
641	95.0636
642	95.3481
643	95.1468
644	95.0403
645	95.2471
646	95.296
647	95.214
648	95.1972
649	95.2043
650	95.2006
651	95.0638
652	95.0921
653	95.2284
654	95.1275
655	95.1562
656	95.0153
657	94.9896
658	95.2238
659	94.6959
660	94.6931
661	95.0392
662	94.9625
663	94.7849
664	95.0832
665	94.8632
666	94.7738
667	94.6242
668	94.7547
669	94.7942
670	94.8408
671	94.3186
672	94.6153
673	94.5826
674	94.3221
675	94.3971
676	94.2765
677	94.262
678	94.0379
679	94.1504
680	94.0555
681	94.1236
682	94.0936
683	94.1983
684	94.1166
685	94.097
686	93.7794
687	93.8616
688	94.0169
689	94.0034
690	93.6186
691	93.7553
692	93.7343
693	93.8005
694	93.8283
695	93.8654
696	93.6334
697	93.6976
698	93.7317
699	93.6358
700	93.6227
701	93.6433
702	93.5637
703	93.4575
704	93.4344
705	93.3437
706	93.5003
707	93.1613
708	93.4018
709	92.9713
710	92.9902
711	93.1676
712	93.0132
713	92.7492
714	92.7201
715	92.8632
716	92.7998
717	92.7599
718	92.6803
719	92.5946
720	92.5684
721	92.6425
722	92.606
723	92.6889
724	92.6387
725	92.7405
726	92.7379
727	92.5619
728	92.7069
729	92.6531
730	92.4845
731	92.457
732	92.3619
733	92.5084
734	92.3469
735	92.0182
736	92.2448
737	92.419
738	92.1514
739	92.411
740	92.1568
741	92.0337
742	92.0602
743	92.2137
744	91.9724
745	92.2698
746	91.9443
747	92.1671
748	91.8834
749	92.0221
750	91.8856
751	91.5129
752	91.57
753	91.6331
754	92.8808
755	92.5433
756	91.6489
757	91.1936
758	91.2398
759	91.349
760	91.2925
761	91.0222
762	90.8333
763	91.0219
764	90.6382
765	90.5774
766	90.3778
767	90.2231
768	90.3551
769	90.3967
770	90.1677
771	90.119
772	90.0791
773	89.8225
774	89.7795
775	89.3283
776	89.1083
777	88.6675
778	87.9997
779	87.5618
780	87.0716
781	86.2649
782	85.4806
783	84.9473
784	83.8022
785	82.7211
786	81.5956
787	80.1532
788	78.9051
789	77.5278
790	75.2959
791	73.4654
792	71.3436
793	69.2685
794	66.5469
795	64.5076
796	62.1697
797	59.2591
798	56.6377
799	54.1898
800	50.7397
801	48.0526
802	45.1805
803	41.849
804	38.9024
805	36.478
806	33.4981
807	31.1491
808	28.9567
809	26.7654
810	24.2307
811	22.2552
812	20.2174
813	17.9657
814	16.3322
815	14.8356
816	13.1538
817	11.9777
818	10.8111
819	9.54215
820	8.57419
821	7.62529
822	6.6608
823	5.41767
824	4.56406
825	3.9732
826	3.51001
827	3.24547
828	3.01973
829	2.81652
830	2.66549
831	2.53215
832	2.37722
833	2.23126
834	2.08829
835	1.88366
836	1.68387
837	1.49559
838	1.33345
839	1.14578
840	1.03535
841	0.90268
842	0.82221
843	0.74013
844	0.69242
845	0.65726
846	0.60042
847	0.57036
848	0.55391
849	0.52179
850	0.5092
851	0.52637
852	0.51516
853	0.52477
854	0.52788
855	0.54993
856	0.54817
857	0.56155
858	0.53181
859	0.52438
860	0.54902
861	0.52432
862	0.52347
863	0.47098
864	0.47046
865	0.47286
866	0.42605
867	0.45603
868	0.4122
869	0.3985
870	0.37068
871	0.36771
872	0.33165
873	0.35874
874	0.31568
875	0.29706
876	0.28987
877	0.25194
878	0.24943
879	0.21582
880	0.01035
881	0.01713
882	0.00852
883	0.00364
884	0.0017
885	0.0025
886	1.296e-05
887	0.00248
888	0.00282
889	0.00024408
890	0.00615
891	0.00396
892	0.00014688
893	0.00187
894	0.00206
895	0.00251
896	0.00020088
897	0.00036612
898	0.0036
899	0.00539
900	0.00048168

## Sheet: Figure 3d
Control	MBA	MV
23.3224	24.1524	25.6631
23.2582	24.0712	25.5613
22.3921	23.9988	25.0487
22.9668	23.5042	24.5456
23.2023	23.8628	24.9343
22.9557	23.1843	25.1992
22.9591	23.9248	25.0623
23.4173	23.116	24.9828
23.0745	23.8909	25.1532
22.7702	24.0535	25.2599
22.5841	23.3323	25.0972
22.207	23.2345	25.2497
22.3368	23.6832	25.0389
23.1239	23.6283	25.0265
22.9904	23.3599	24.8199

[truncated: 6 more sheets: Figure 3e, Figure 4d, Figure 4e, Figure 4f, Figure 4g, Figure 4h]
